# Supplementary material for: Origin of the Diversity in DNA Recognition Domains in Phasevarion Associated modA Genes of Pathogenic Neisseria and Haemophilus influenzae
Source: PLoS One. 2012 Mar 23;7(3):e32337. doi: 10.1371/journal.pone.0032337 (PMC3311624; doi:10.1371/journal.pone.0032337)
Supplement: Data S1 — (ZIP) [file pone.0032337.s004.zip]

Archive with 9 entries (6 files):
- Supplementary_Data_S3/
- Supplementary_Data_S3/Gawthorne_Figure1.aln
- Supplementary_Data_S3/Gawthorne_Figure4.aln
- __MACOSX/
- __MACOSX/Supplementary_Data_S3/
- __MACOSX/Supplementary_Data_S3/._Gawthorne_Figure4.aln
- Supplementary_Data_S3/Gawthorne_Figure6.aln
- __MACOSX/Supplementary_Data_S3/._Gawthorne_Figure6.aln
- Supplementary_Data_S3/readme
