# Supplementary material for: Origin of the Diversity in DNA Recognition Domains in Phasevarion Associated modA Genes of Pathogenic Neisseria and Haemophilus influenzae
Source: PLoS One. 2012 Mar 23;7(3):e32337. doi: 10.1371/journal.pone.0032337 (PMC3311624; doi:10.1371/journal.pone.0032337)
Supplement: Data S1 — (ZIP) [file pone.0032337.s004.zip › Supplementary_Data_S3/Gawthorne_Figure1.aln]

CLUSTAL

HinR3327_modA1/1-672     GATAGAGATAATTTTTTGAATATTGTTAC--TGTTAAAACCAAAATTGGTGGTGTATCAG
Hin723_modA2/1-609       ACA----ACCATT-CATTGCCAAATGTCC--ACAACGCAAGGAATG----AAA-GTTAAA
HinR3366_modA3/1-555     CATCATAGAGAA---------ACAATAGT--T-GCTTTAACGAGTACAGCAAGCGGAGTG
HinR3579_modA4/1-528     GGAAGAGAAAATTATATTACTGATTTAAT---TAGAAAAACAAAA---TCATCAACA---
Hin1268_modA5/1-597      GGATTTGAAAATTTTATCGGAAATCTGCCTACTATTATGAATTT------AAAAGGTAAT
HinC1626_modA6/1-663     GGTAGAGAAAATTTTATTTGTTGCATTAC--TTGCAAA---GTAAA----AAGCGCCGGC
HinR3265_modA7/1-585     ACAGAAGATAATTTTGTTGCAAATATTGCAATACGCTCAAATTCCATTTCAGGTAATA--
HinC505_modA8/1-711      GAGCGTGAAAATTTCATTAATACGATTAT--T-CCTGAAATGAGCAATGCTTCTGGGAAT
Hin1209_modA9/1-603      ACAGAAGATAATTTTGTTGCAAATGTTGCAGTTCGTTC---TTCAACTCCAAGTGGAACA
HinR3157_modA10/1-477    AAACGAGAAAATTTTATTAACACTATAGT--TTGGCGAAAAGT-------AAAAAGTGCC
NmeBZ83_modA11/1-553     CTGCAATTTTATTTGGGAAAAAAAGACAGGTGCGTCCGATGCCA------AACAGATAGC
Nme129E_modA12/1-710     GGATTTGAAAATTTTATCGGAAATTTACCCACTATTATGAATTT------AAAAGGTAAT
Ngo1291_modA13/1-660     ACAAGAGAAAATTTTATAAACTGCATTGC---TGTAAAAATGTCAGAGCCATCAGGTAAC
HinR1527_modA14/1-486    AGTAGAAACAATCATATGAATACAATTAT--TTGGAAAAAAGTTAA----AAGTGCTAAA
HinR3570_modA15/1-492    GGAAATAATAACTTTAT---AAATGAAATTATT-TGGAGAAGAA------AACAAGCAAC
HinATCC9007_modA16/1-621 GGGCGTGAAAATTTTATAAATACAATTGC--T-GTTAAAATGTCTACACCAAGTGGTGTA
HinATCC9833_modA17/1-516 ACACGAAAAAATTACGTTACTACATTTAC--TTGGAAGAAAAAAGG----AAACGCTAGC
NmeNGE28_modA18/1-499    TGCTAATATTATTTGGCATA-------------GTAAATATACAA----CATCAAAT---

HinR3327_modA1/1-672     GAAGTTCAGAAGGT----------AAAAGTTTAAAAGATTCTACTGAATTTATTAATGTT
Hin723_modA2/1-609       GCGGCACAAGATGGAA-----------ATATTGT-TAAAAATGCTGAATATATTATAGTT
HinR3366_modA3/1-555     AATGCTGTCAATGTCAAACGTGGGGAGCAAATGTTTAAATTAAAAGAATACATTTTATTT
HinR3579_modA4/1-528     --AATGACGCAAAT------ACAGGAGCAAATGTCCAAC----ATGAAAACTGTTTAATT
Hin1268_modA5/1-597      AATGATGAATATGC---------------TTTTTCAGGCACTCACGAATACACACTAGTC
HinC1626_modA6/1-663     GGACTTACAACCGATAC------GGAAATGTTTTTTGATTGTGCCGAGTATTTCATTGTT
HinR3265_modA7/1-585     -AAACTCAACATA------AAGAAAAAACAATTTTAAAAAATAAAGACACTATTCTTGTT
HinC505_modA8/1-711      AAAATTAAACACGCTATTAAAGGGAAGAAATTTCCTAAACTAAAAGAATACATCCTTTTA
Hin1209_modA9/1-603      AAAACGGCACATA------AAGATAAAAAAATTATCAAACAGAAAGATACTATCCTATTC
HinR3157_modA10/1-477    AAAATACAAAGTG------------GAAATTTACCTAGAGTTAAAGAATATATA--TTGG
NmeBZ83_modA11/1-553     GACTATTA-CAGAG---------------TTTGTCTTATGTTACTCAAAGAACTTTAAAA
Nme129E_modA12/1-710     AATGATGAATATGC---------------TTTTGCAGGCACTCACGAATACACACTAGTC
Ngo1291_modA13/1-660     AAAATGGCACATAC------ATCGCATAGACTACCAAAGATAAAGGAATATATTCTTATC
HinR1527_modA14/1-486    AAAC--AAAGCTCAT-------------TTTTATCTAATGTGGTTGAATATATATTAGTT
HinR3570_modA15/1-492    TTCATTCGGTAAAA---------------ATAAATTTGGGATTACCAATG-ATTCTATTT
HinATCC9007_modA16/1-621 AAAATGTCACATGT-----ATCAAAAAAAATTATC-AAAGTAAAAGAATATATTATTTGT
HinATCC9833_modA17/1-516 AATACAAAAGATGG--------------TGTTGG-AACTATTACTGAAAGTATTTTAATG
NmeNGE28_modA18/1-499    --GATGCTAAATTC------ATTTC-----TTATCAGC-----ATGAAAATATTCTATTT

HinR3327_modA1/1-672     TTTTCAAAAAAT----AGAGAAAGATTATTTC---TTAACCCAGTTTATCAGAAAACAGA
Hin723_modA2/1-609       TTTTCAAAAAATGGACATAAAAATATTGCA------------ATAAATCCCTTGTATGAT
HinR3366_modA3/1-555     TACTCAAAATCTCC-AAAATTTAGATTCAACCCATTACTAATAAA--ATCACCTTTTAAT
HinR3579_modA4/1-528     TTTGC-----------ATTACAAAAAGAAA--------------ATACCGATGTATTAGG
Hin1268_modA5/1-597      TTTGCTAAAAAT---AAAGATAAATCTACTTTTTATGAATTTCCAATAGATGAGTATGAA
HinC1626_modA6/1-663     TATTCTAAGAGTA----TAGATAGTTTGCA------------ATATAATTCAATTAAAAT
HinR3265_modA7/1-585     TATAAAAAAAAT----TCTTTAAAAATAAATCCACAATATACAATAAAACAAAAATGGGA
HinC505_modA8/1-711      TATGCTAAAGAT---AAAAATCAGATTAATTTAACTATCCCCAAACAGGCAAAAGAAAAA
Hin1209_modA9/1-603      TATAAAAATAAT----AACCTAAAATTAAAACCTCAATACTCAGCACGAGAAACTTGGGA
HinR3157_modA10/1-477    TATATAAAAAAT---CAAAATTATCATTACACAATATCTTTTTACCTAG-AAATAATGAA
NmeBZ83_modA11/1-553     C-AGTTAAATTA---AATAAAAACACGTTTTCTTATGA--TACAGAGAGATACAAATTAA
Nme129E_modA12/1-710     TTTGCTAAAAAT---AAAGATAAATCTACTTTTTATGAATTTCCAATAGATGAAGATAAT
Ngo1291_modA13/1-660     TATAAGAATAAA----AATATAAAATTAAACC-----CTATTAGAGAGCAAAAATCAGAA
HinR1527_modA14/1-486    TATTCTAAAAAT-------GGTAAATCAAA------------AATTAACAAACTTT---T
HinR3570_modA15/1-492    TTATGTACTCAA---AAACTTCAAACTATAATTTTTA----TCCTATATAT-----TCGC
HinATCC9007_modA16/1-621 TTTGCAAAAAAT---AAAGATTTAATTGAATTAACACCACAATACGAAATAAAAGATGAA
HinATCC9833_modA17/1-516 TATGCTAAAGAC---TTTGAAAGTATTACT------------CCAAAT---TTGCAAGAA
NmeNGE28_modA18/1-499    TATGC-----AA----AAGATAAAAGTAAA--------TTTAAGATAGGTGGGTTTTCAA

HinR3327_modA1/1-672     AGTTAATGAGTTTATTAAAAACTATGAAGATAGTGGAA------AAAGTTGGAAATATAC
Hin723_modA2/1-609       TTGCGTTCAGAATATGATGAACACTATTCGCTATATTT--------AAAAAACGATGGGG
HinR3366_modA3/1-555     TCTAACTACAAATACGA---AGTTATTTTTGAA--AAC--------------GGAGAAT-
HinR3579_modA4/1-528     TGGAGAAAAAGATTT-ATCCAGCTATTCAAACCCT------------GACAA--------
Hin1268_modA5/1-597      ATGCTACAAGATTGGGAAGAAGATAATATTGGTTTTTATAAACAGGGAGCAAATTTAAAA
HinC1626_modA6/1-663     TCAAACAGAAGTTATAA-ACGCAAGCTCCAAGACGGT---------AAAACAATATAAAA
HinR3265_modA7/1-585     TACACATTACAATGC--TATTTTAATTAGTGAAGA---------TGGTGAGCTAAAACCC
HinC505_modA8/1-711      TGGGATAAAGAATACAATCAAATTATTCCTGAATTAACTCTCCAAAGTTTTGAAAGAATT
Hin1209_modA9/1-603      TACACATTATAGTCT--TTTCCTAATTAAGGAAAAAAA------TGGTACATATAAATTT
HinR3157_modA10/1-477    AAAGATAAAAAGT----TATATCGATTTCAAGA---------------------------
NmeBZ83_modA11/1-553     GTGAT--AAGTTTGAACAGGAAAGAGGCAAATATTATATCGACAATTTAGATAGAGGGGG
Nme129E_modA12/1-710     TTTTTAGAGAAATGGGAAGAAGATGAAATTGGGTTTTATAAAAAAGGAGCTCCAATGCGA
Ngo1291_modA13/1-660     TGGGACAATGAGTAC-AATATTTTTTTAGAAAATTTTA-CACAAGAAGATAAAAAATTTA
HinR1527_modA14/1-486    CCTTAAAAAGGTTGAAG-AGGCAGATTTTAAAA---------------------------
HinR3570_modA15/1-492    TTACT----GAT--GAAAACACACAAAAATACATTTTAGAAAGATTTAAGTTTGATGATA
HinATCC9007_modA16/1-621 TATGATTGGGAGTATGGTTTCTTTATTCAAAAA--------------------AATAATT
HinATCC9833_modA17/1-516 TTTAAACGAAAATATAA-ATATACCGAT-------------------AAAAATGGCAGGG
NmeNGE28_modA18/1-499    -GAACTGAAAAGCAC-AATAGTTCATACAAAAATCC----------AGATAA--------

HinR3327_modA1/1-672     GCAGGTTCTTATTGATTTAGGTGAGAAAATACTTTTAGAAGAAAAGGATGGCTTCAAATA
Hin723_modA2/1-609       CTATTGGGCAACTTAAAGAATTATATGATTATAGATTTC---CAAAAGATTTAAAAAATA
HinR3366_modA3/1-555     ATGTAATTA---CTGATT-TAAAATCAAAAATGAATAATACAGAGT---TA-GAAGAATA
HinR3579_modA4/1-528     -TGAC--------------CCCAATGGAGATTGGAAATCATCTGACCCAAGTGCCAAAAG
Hin1268_modA5/1-597      TCCACAGGCGTCAATGCACCAAGAGAAAAAAGACCAAACTTATTTTTTCCTAT-------
HinC1626_modA6/1-663     ATATCATTAATAATATTGACTTTAGTAAAAAAGAGTTTATTGCACAAAAAGATGAAATTA
HinR3265_modA7/1-585     AAAAAATTAC--TTGACCACTTAATTGAAAATAAAATTTTAAAGCCA---AATGAAAAAA
HinC505_modA8/1-711      ATTGAATTAA--TTGATGATAAAAAAATAAACGAATTGGACAAAATGCTTA-CTGGACTA
Hin1209_modA9/1-603      CTAAAGTTAA--TTGATATTCTGAAAGAGAACGGTTTTT------CT---TATAACAGTT
HinR3157_modA10/1-477    -TAAAAACG---------GCAGAGTATATCGTTTATCTGATTTCACA-----CAAAAAGG
NmeBZ83_modA11/1-553     ATTGCAG-TAT------------AGTGACAGTTTGAATTTTGCAATCCAATGTCCAGATG
Nme129E_modA12/1-710     GCAACAGGAACCGAAGATAAAAGAGAAGATAGACCTGAAATGTTCTATCCTTTTTTGGTA
Ngo1291_modA13/1-660     TTGATTTAATAGTAAATAGCCAAACAGAAAATAAAGAAATAAATGGTAATACTTTAAAAG
HinR1527_modA14/1-486    --ATTACCCATA-TATTGA----AGAAAATACAAAT----------AGAAGGTATGGTTC
HinR3570_modA15/1-492    ATGATGGACGT------------GGAAAATATATGAAATCTCCGTTGGTAAATT------
HinATCC9007_modA16/1-621 CTGAAAATGTTTTTGATTGGAGAGTTGAAAATTTGATTGATGTCTTGGTTAGTAAAAATA
HinATCC9833_modA17/1-516 ----AATACAATTTAGAAAATCCAGTAAAGACTAAT------GAAGGTACATATAAAAGG
NmeNGE28_modA18/1-499    -TGAC--------------CCAAAGGGAGCTTGGAAAGCTACACCATTGCACGCCAAAAG

HinR3327_modA1/1-672     TTATCATTAT--------CCTAACGCACAGATGACTTCAATTGTTAAATTTTCACAAGAT
Hin723_modA2/1-609       CAACCG------------CACTTTCTTTAAAAGAAGCATTTAAGAAAAGTAATGAATTTG
HinR3366_modA3/1-555     TTGTT---------------------TAAAT--AATCCAAAAAATATTTTT---------
HinR3579_modA4/1-528     TGGAAA--------------------TCAGG--AAAATAATTGGTTTGCTGTTG--AAAA
Hin1268_modA5/1-597      -----------------------------------ATTTATTGATAGCAATAATAAAG--
HinC1626_modA6/1-663     AGTACT------------ACAAAATTCCAAAAGGCAGTTTCAATATCGAAACTTTGCCTA
HinR3265_modA7/1-585     TCACTG------------AAAATAGTTGGGG-TAATGAAAAATTTAGGAATTTT--TGCA
HinC505_modA8/1-711      TCTTTGGTTTCACTATCAGAGTTTATTAAATCAAATGAAAAAGTTATTATTGAT--GAAT
Hin1209_modA9/1-603      TAAATG------------AAATTGATCCTAG-AAGTGAAAAGATAAGAAAATTT--ATTG
HinR3157_modA10/1-477    TCAA-----------------------GGAG--AAGCTAGATATTTTGGG----------
NmeBZ83_modA11/1-553     ---------------------------------GCACTTTTACGTATCCGAATGGCAG--
Nme129E_modA12/1-710     AAAAATAACACAGTTAGTACAATTACAGATGAAGAATTTTCTCAAATCTATAATAAAGAT
Ngo1291_modA13/1-660     AAATTGAT-----------ATTCTTTTAAAG--AAAATATCTCCTATTTCAGTT--AATC
HinR1527_modA14/1-486    -GTTTG------------ACTTTACTCAAAAAGG-----TCAAGGTCAG------GCAAG
HinR3570_modA15/1-492    -----------------------------------CATTATATAGACCAAATTTAAA---
HinATCC9007_modA16/1-621 TTATTA-----------AAAATAAATTAGAA--AAACCAAAAATGACAGATGAT--AACT
HinATCC9833_modA17/1-516 GAAACA------------ATGGTTTTTCCAATTATTACTGCCGAAGGAACATTTTATCCA
NmeNGE28_modA18/1-499    TGGCGA--------------------TGAAA--AGAATAATT---ATGTTATTG--AATT

HinR3327_modA1/1-672     CAAAATTTATCAAAAGAAATAA----------TTTATACGGAGTATTCACATAAAGTTTA
Hin723_modA2/1-609       CCGAGATTGT-GAAAACACATC----------TTTCCAAGATTGTAAGAAGCGATAAAGT
HinR3366_modA3/1-555     ----------TCATTAGA--------------------AAAAAACAATTCAAAAGCGGGA
HinR3579_modA4/1-528     ---------TCCATATACAGG------------ACAAATTGACTATCCGCCACAAGGCAG
Hin1268_modA5/1-597      -TATACGTAACTGATGATAAT-------AAAAAACCAATTACTTACACAGGGGGACTTGA
HinC1626_modA6/1-663     TTAAGCAAATTAAGCAAATGAC----------TGAGAAAGATTTTTTCGAGAAAAGAGAT
HinR3265_modA7/1-585     TTGAAAATATGAATTTTATT-----------------TATCGG--ATAGTTA-------A
HinC505_modA8/1-711      GGGTATCTAGTCATTTGTCAGT----------TATATCAGAGAATAAATTAACTGCAGAA
Hin1209_modA9/1-603      TAGAAAATAAAAATAACATA-----------------GGTCGATTACAATCACATAAAAA
HinR3157_modA10/1-477    --GAAAATTT---------------------------AATTGAACCACCTAAAGGG-AAG
NmeBZ83_modA11/1-553     --GACTGAATTTGTCAATGAT---------------GGCTGGATATGGAAATGGAGTAAA
Nme129E_modA12/1-710     TTAGAAGTATTCAATGATGATTTTATTCAAAAACTAAAAGAGAAATACGAAAATCTTGGA
Ngo1291_modA13/1-660     AAAAATTAGCCCAATTAAATAT----------TAAAGATAATGAAGTTATAAAATGGAAA
HinR1527_modA14/1-486    ATATTTTAAT--GGTAAATTAC----------T-----AGAGCCACCAAAAGGAAAACAT
HinR3570_modA15/1-492    --ATATGAGTTTTGTGGTGTT----------------AAGCCTCCTGCAAATGG--TTGG
HinATCC9007_modA16/1-621 TTAAAAATTTTTATTTATCAAA----------TTCAGAATTGATATGGGCAAGGGGCAGG
HinATCC9833_modA17/1-516 CC-------T-GAAGGCA-AAC----------GTTGGACGATTG------GTAATAATAT
NmeNGE28_modA18/1-499    ---------TCCAAATGGA--------------AGAAACTGGACACCTCCAAAAGGGCGT

HinR3327_modA1/1-672     TAGAACTACAAATGC-TCAATCTAGCATCAGAAGCAAGATAATTG---AAGATTTATATT
Hin723_modA2/1-609       TACTGGATTTGATTTATC-CGTTGAATTAGAAAATAGCAAATGGAAAGAAGTTGA-----
HinR3366_modA3/1-555     GAAAAAATTAAACAAGTTAT-TGA-AATTAGTAA--AACTAACAATAAAGAAGTTATTGA
HinR3579_modA4/1-528     AT----TTTGGCTATTTTC---------TAAAAACT-----CAATAAAAAAACACCTAGA
Hin1268_modA5/1-597      AAC-----CATATACCCAATAACCGATGGGAAAGAAATGTCTTGGCGTTGGAG----TAA
HinC1626_modA6/1-663     GAAATTTTTAGATTAACTGCATTAAGCGGAGGAATTGGCAAAAAAATAAAGGCGCACATT
HinR3265_modA7/1-585     TTCAATTTCAGATAGCTTA---AAACAAGA-AAGTTTAAAACAAAAAGATACCGT--TAT
HinC505_modA8/1-711      CAAATTAGCGAACAAGCTAT-TTCTGACTGGAAATGGAATAATGCTTATCGAATTGTCGC
Hin1209_modA9/1-603      TAAAGAATTAGATAAATTA---AGTAGAGAGAAATATAAAGATGAGATCTATGAACATAT
HinR3157_modA10/1-477    CATTGGATT------------TGGACACAAGAGA----AAATTGATGAAGGAA-------
NmeBZ83_modA11/1-553     A--------ATAAAATTGATTGGGCAATAACAAACGGTTTTTTGGAGTTTAGA-----AA
Nme129E_modA12/1-710     TACAATTTTATTTTACCTATTGCTAATAAACAATGGGGGCGTTGGCGTTGGGGGTATTCA
Ngo1291_modA13/1-660     CTAGATAATGCGTATAGAATTGTAAGAACAGCAGCTAGTAGTAGCGTAAAAAAA-TTAGC
HinR1527_modA14/1-486    TGGATTTGGGGACAA------------GAAGAAATTGATAAAGGTATTAAAGC-------
HinR3570_modA15/1-492    T-------TATATTCTCAAGAACGAATGCAAGAGCTATA---TGACAATGGAG-----AA
HinATCC9007_modA16/1-621 CATCACAATATACCAGTTGA-TATTTACGAGAAATCTAAAATTGATAGAGAACATATT--
HinATCC9833_modA17/1-516 T------TTAGATGAA--------AATGGAAAAATCAAGCCTGGTGTAAAAT--------
NmeNGE28_modA18/1-499    TT---TCCTAGATATAGTA-------AACAAAAACTTATGGAGATTTATAAAGA--TGGC

HinR3327_modA1/1-672     CCATAAAAAATGGTAT-TGTTAGCATTGAGTATATTCCACAA--AAGGGTAAAAACGCAG
Hin723_modA2/1-609       --GAGAAATG-------GAAGAAAATATATTCTT----------ACATTAGATAAAAATG
HinR3366_modA3/1-555     ATTTGAAAACAGT------TTTGGAAAAACTATTCTCGTCTATGATGGTGGAG----TTT
HinR3579_modA4/1-528     AAATGGAACTATTGTA--TTTAAAAAAGAAATT----------------AAAGAAGGTGA
Hin1268_modA5/1-597      AAATAAATTTA--TAAATCAGAATAATGATGTGATTGTGTCTCGCAATAATGGAAGTATA
HinC1626_modA6/1-663     --GAGGATTTTACTAATAATGATGATTTGTTTATGTTTGAATATATTCCTAGCAAAGGAA
HinR3265_modA7/1-585     -TATA-----AAAA-----ATGATGGAGATATTACTTATGCCTTGAATGGAAAACGCCTT
HinC505_modA8/1-711      ATCTAAACCAAATAAAGCATTGAGAAAAAAAGCTCTTAAATTAGATTTTAAACAGCCTAT
Hin1209_modA9/1-603      -TATAGATGGAAAA-----TCTGCAGGAATATATTTCAACGGTCAAGTTTTTACTCCAAT
HinR3157_modA10/1-477    ---TGAAAAATGAC-----TTAAT--------------TGTATTTTCTAAAAATGGAATG
NmeBZ83_modA11/1-553     ATCAAAGTCTA-------AAAAATCTGGATG-GAGTGTATGTTA---TAAAAACTATATG
Nme129E_modA12/1-710     ATAAAGAATAAGGCAAGGCTGCAGACGGATATTATTGTTAGCCAATCTAAAAATGGAATT
Ngo1291_modA13/1-660     AGATGAAAAAAAAGAAATTTGCCAACAACAATTTTTTTCAGTTATTTCTAAACGAGATAA
HinR1527_modA14/1-486    ------------------AGGAAGAATTATTT--------------TCACAAAAAATGGA
HinR3570_modA15/1-492    ATAATTATTCC------TGAAAATAAAAATGCAAGAATAT---------ATAGAAAAATA
HinATCC9007_modA16/1-621 -TTTGAGTATTTAA-----TTGGTACAGAAAAACATTATGCATATCGTGGAAGAAGATTG
HinATCC9833_modA17/1-516 --ATGAAATT-------AAAGGCGGTAT-TTTTT----------AT-CTAAAAAAATATA
NmeNGE28_modA18/1-499    GGATTATA-----------TTTTAATAAAAAT------------------GGGGGAATAG

HinR3327_modA1/1-672     GTAATCTTATAGAAG-----------TTTTTTACAATGCTTCAAATAAAGAT------AT
Hin723_modA2/1-609       GCAAAGTTTGCCAATTATT-----AAGACTACAAGATTCTTGGGGAAAAACTGA------
HinR3366_modA3/1-555     TCATTCCTTTGCAAG------------------AACGCATCTTAACGGA---------AG
HinR3579_modA4/1-528     ACGTGGCTTCATTTA------------TAAAAAATATAAAAATAAACTTAAAA------C
Hin1268_modA5/1-597      TCTTTATATAAAAAACAACGTCCTAAACTAGACGATTTACCTACAA-AAAAACCTAAAAC
HinC1626_modA6/1-663     AAGATAAAGGAAAAATGTCTC---AGTATTTTTTATTTAAAAGCCAGACGGTTACTATGC
HinR3265_modA7/1-585     TCAACA----TTAAA----------------TAAAACTATCTTAAATAT---------GA
HinC505_modA8/1-711      TCAGTCTCTTACCAATCCTAGTG-GCGATATAAAAATTATTTTAACGGATTTTAACCGAG
Hin1209_modA9/1-603      ATCACAAGGACTAAA----------------AGAAATTATTGTGGGTA----------AA
HinR3157_modA10/1-477    CCT----------------------AGCGTTAAACGTTTTTTAGATGAG----------A
NmeBZ83_modA11/1-553     TTGGTTGATAACGAAAACAAGCC--GATAGAACGTTCTGCTCCCTATAAGAACTTAATAC
Nme129E_modA12/1-710     TCCTTGTATAAAAAACAAAGACCTGAATTAGATGATTTACCTACAA-AAAAACCTAAAAC
Ngo1291_modA13/1-660     ATTATTGTATATCGT------------CAAGTCAGATTACTCAAAAGATGCAAAAGCACC
HinR1527_modA14/1-486    ACACCTAGGGTTAAACG--------GTATCTT--------------GACGAT--------
HinR3570_modA15/1-492    TTTTTATCTGAGTACAAAGGAC--AAGTTGTGCAAAATATTTG---------GTTAGATA
HinATCC9007_modA16/1-621 GCTTTTTTAAATAAA----------ACAATTAAAAATTGTATTGATAAA----------A
HinATCC9833_modA17/1-516 GTCAAGATTATAAATTG-------GGCGACGCAAAATTAT---ACGCAAACTTA------
NmeNGE28_modA18/1-499    ATAAAAAAACATATT------------TAAGTGAAGTTAAACAACATAT----------T

HinR3327_modA1/1-672     GTTTATGTTCCTATCTGATATGCTAATCAAAGAAAAAAATAAATATTTTTACTTACAAAA
Hin723_modA2/1-609       TAATTACAATAATGATGAGGGACTTCATAAAATTCGTGGTAAT-TGGTGGGAAGGTTTTT
HinR3366_modA3/1-555     AAAATAAAA-------------ATTTTTAT--GGAGTACTAATT--TCAGATTTATGGAT
HinR3579_modA4/1-528     TCAATTAAAAACTTTGAATAGCTTAATTGCTACTGATAATACTT------GCATGAACCA
Hin1268_modA5/1-597      TATTTTTTATAAACCTGAATACAGTAGTGGTAATGGAACTGAACAGATGAAAAATCTTTT
HinC1626_modA6/1-663     TAAACAAATTAGTAGATGTGGATTTTAATAAGCAAAGAATTATAAAATTAGAGCCTATAA
HinR3265_modA7/1-585     ATGGAAAAATGGA---------GTTAGTACA------ATT-ATTA-GGTGATTTATGGAG
HinC505_modA8/1-711      AAACTGAAACCGCCAGAATTGAATTGGCATTTGCAGAAATAAAT--TCATCTATATATAT
Hin1209_modA9/1-603      ACATTGAAATACT---------ACTGGTCTA------TTTTAGTC-TGTGATTTTTGGGA
HinR3157_modA10/1-477    AAGA--AGGTATCC--------CTTTATCTG---------ATTTA-TGGGAAGATGATTT
NmeBZ83_modA11/1-553     AGGATATCTTAAATACACAT------GCGACAGATGAATTGAAAAAAC--------TGTT
Nme129E_modA12/1-710     TATTTTTTATAAACCTGAATACAGTAGTGGTAATGGAACTGAACAGATGAAAAATCTTTT
Ngo1291_modA13/1-660     ACGAGTGCAGGTTTTGTTTGCAGAAGATTATTTGAGTATTAGTTTATGCGATTTATGGAC
HinR1527_modA14/1-486    -AAAGAAGGCAATCCATT---ATCTGATTTATGGAATGATGATGAAGTCCAA--------
HinR3570_modA15/1-492    TTCCCATTGTTAATCCAA---------TGGCAAAAGAAC-AAGTAGAT--------TTTT
HinATCC9007_modA16/1-621 ATGGCGAGCCAACC--------TTTGATATATCACAAGCTATTTG-TGACATGTGGGATT
HinATCC9833_modA17/1-516 TTATTAGAACAC--------GGTTCTTTAAAA---GTGGCAAA-AGATGAAA--------
NmeNGE28_modA18/1-499    ACA---GCAGGAAGTGTTTG----GAATTATGAAGATGCTGG--------ACATACACAC

HinR3327_modA1/1-672     GGTTAATACACTATGGGACGATATTCAATATAACAATCTAAATAAAGAGGGGGGATATAT
Hin723_modA2/1-609       ACCTTGATATG-------GGAAATGTTG------------GAAAAGAAGGGAGCGTAGAT
HinR3366_modA3/1-555     TGATGAAGTCT------TTCAAACCA--------------GTTCATCA-GAAGGCGGAGT
HinR3579_modA4/1-528     AGTAGGTACAA-------AAGAATTAT--------------CAGAACTTGATTTACCAGA
Hin1268_modA5/1-597      TGGTGAAAAGGT----ATTTAAAAATCCT-------------------------------
HinC1626_modA6/1-663     GCAACATAATA-------TCGGATGATTTGTGGCAAGGT-ATTTCAAAAGAAGGGCAGAT
HinR3265_modA7/1-585     TGATATAGATT------TTCAAAATA---------------CTCAAAATGAAGGTGGCGT
HinC505_modA8/1-711      TGGCGATATTTG---GTTTAAAATTACTACCACAGGTGGGGTTGCTCAAGAAGGGGGAGT
Hin1209_modA9/1-603      AGATATAGATT------TTCAAAATA---------------CTCAGAATGAAGGTGGAAT
HinR3157_modA10/1-477    TGTACAAATTG------TTTCTTCTA----------------CTTC-----ATCTGAAAG
NmeBZ83_modA11/1-553     CGGCAGCAAAGT----TTTTACTACTCCAAAA----------------------------
Nme129E_modA12/1-710     TGGTGAAAAGGC----ATTTAAAAATCCTAAACCAGAAGAACTTATCCAAGATTTTATTA
Ngo1291_modA13/1-660     AAATATAAATA-------CCACAGGAC--------------TAGAAGCAGAAGGAAATGT
HinR1527_modA14/1-486    -----ATTATC-------TCGGCTAACG------------ATGCCCAAAGAGTTGAAGAT
HinR3570_modA15/1-492    CAACACAAA-----------AA--------------------------------------
HinATCC9007_modA16/1-621 TTATCAAAACA------TCCAAATTA----------------TTCTCA-GAAGGTGGAGT
HinATCC9833_modA17/1-516 ---TTGAAAAA-------TTAGGTTTTA------------A---------TCGTGAAGAT
NmeNGE28_modA18/1-499    GGAAATAA-TG-------AAGAACTAT--------------CCGAACTAATTGGAAAGGG

HinR3327_modA1/1-672     TGATTTTAAAAATGGAAAA
Hin723_modA2/1-609       ----TTTAAAAATGGCAAA
HinR3366_modA3/1-555     TACATTTAAAAAAGGGAAA
HinR3579_modA4/1-528     TGATTTAAAAAATCCC---
Hin1268_modA5/1-597      -------------------
HinC1626_modA6/1-663     ACAATTTAAAAACGCCAAA
HinR3265_modA7/1-585     TAGTTTTCCAACAGGAAAA
HinC505_modA8/1-711      TAATTTTACAAATGGTAAA
Hin1209_modA9/1-603      CAGTTTCCCAACTGGGAAA
HinR3157_modA10/1-477    ACAAGATTTTGATGGACAA
NmeBZ83_modA11/1-553     -------------------
Nme129E_modA12/1-710     CCATCACAACCAACGAAAA
Ngo1291_modA13/1-660     AGAGTTAAAAAATGGTAAA
HinR1527_modA14/1-486    ----TTTG---ATGGACAA
HinR3570_modA15/1-492    -------------------
HinATCC9007_modA16/1-621 TGAATTCTCCAATGGTAAA
HinATCC9833_modA17/1-516 ----TTTGA---TAGCCCT
NmeNGE28_modA18/1-499    AGAATTTGAAAATCCAAAA
