# Supplementary material for: Origin of the Diversity in DNA Recognition Domains in Phasevarion Associated modA Genes of Pathogenic Neisseria and Haemophilus influenzae
Source: PLoS One. 2012 Mar 23;7(3):e32337. doi: 10.1371/journal.pone.0032337 (PMC3311624; doi:10.1371/journal.pone.0032337)
Supplement: Data S1 — (ZIP) [file pone.0032337.s004.zip › Supplementary_Data_S3/Gawthorne_Figure4.aln]

CLUSTAL

257124137/1-1685 ATGGCGGACAAAGCACCGAGGAAGGCGAAGAGATTTATTTTAAACGCAATAACAGCCTTA
257124106/1-1749 ATGGCGGACAAAGCACCGAGGAAGGCGAAGAGATTTATTTTAAACGCAATAACAGCCTTA
257124122/1-1685 ATGGCGGACAAAGCACCGAGGAAGGCGAAGAGATTTATTTTAAACGCAATAACAGCCTTA
257124103/1-1685 ATGGCGGACAAAGCACCGAGGAAGGCGAAGAGATTTATTTTAAACGCAATAACAGCCTTA
257124062/1-1685 ATGGCGGACAAAGCACCGAGGAAGGCGAAGAGATTTATTTTAAACGCAATAACAGCCTTA
257124107/1-1717 ATGGCGGACAAAGCACCGAGGAAGGCGAAGAGATTTATTTTAAACGCAATAACAGCCTTA
257124101/1-1717 ATGGCGGACAAAGCACCGAGGAAGGCGAAGAGATTTATTTTAAACGCAATAACAGCCTTA
257124086/1-1733 ATGGCGGACAAAGCACCGAGGAAGGCGAAGAGATTTATTTTAAACGCAATAACAGCCTTA
257124113/1-1685 ATGGCGGACAAAGCACCGAGGAAGGCGAAGAAATTTATTTTAAACGCAATAGCAGCCTTA
257124064/1-1685 ATGGCGGACAAAGCACCGAGGAAGGCGAAGAAATTTATTTTAAACGCAATAACAGCCTTA
257124063/1-1685 ATGGCGGACAAAGCACCGAGGAAGGCGAAGAAATTTATTTTAAACGCAATAACAGCCTTA
257124060/1-1685 ATGGCGGACAAAGCACCGAGGAAGGCGAAGAAATTTATTTTAAACGCAATAACAGCCTTA
257124125/1-1685 ATGGCGGACAAAGCACCGAGGAAGGCGAAGAAATTTATTTTAAACGCAATAACAGCCTTA
257124116/1-1685 ATGGCGGACAAAGCACCGAGGAAGGCGAAGAAATTTATTTTAAACGCAATAACAGCCTTA
257124124/1-1685 ATGGCGGACAAAGCACCGAGGAAGGCGAAGAAATTTATTTTAAACGCAATAACAGCCTTA
257124123/1-1685 ATGGCGGACAAAGCACCGAGGAAGGCGAAGAAATTTATTTTAAACGCAATAACAGCCTTA
257124067/1-1685 ATGGCGGACAAAGCACCGAGGAAGGCGAAGAAATTTATTTTAAACGCAATAACAGCCTTA
257124138/1-1685 ATGGCGGACAAAGCACCGAGGAAGGCGAAGAAATTTATTTTAAACGCAATAACAGCCTTA
257124133/1-1685 ATGGCGGACAAAGCACCGAGGAAGGCGAAGAAATTTATTTTAAACGCAATAACAGCCTTA
257124126/1-1685 ATGGCGGACAAAGCACCGAGGAAGGCGAAGAAATTTATTTTAAACGCAATAACAGCCTTA
257124095/1-1685 ATGGCGGACAAAGCACCGAGGAAGGCGAAGAAATTTATTTTAAACGCAATAACAGCCTTA
257124092/1-1685 ATGGCGGACAAAGCACCGAGGAAGGCGAAGAAATTTATTTTAAACGCAATAACAGCCTTA
257124088/1-1685 ATGGCGGACAAAGCACCGAGGAAGGCGAAGAAATTTATTTTAAACGCAATAACAGCCTTA
257124132/1-1685 ATGGCGGACAAAGCACCGAGGAAGGCGAAGAAATTTATTTTAAACGCAATAACAGCCTTA
257124130/1-1685 ATGGCGGACAAAGCACCGAGGAAGGCGAAGAAATTTATTTTAAACGCAATAACAGCCTTA
257124112/1-1685 ATGGCGGACAAAGCACCGAGGAAGGCGAAGAAATTTATTTTAAACGCAATAACAGCCTTA
257124094/1-1685 ATGGCGGACAAAGCACCGAGGAAGGCGAAGAAATTTATTTTAAACGCAATAACAGCCTTA
257124091/1-1685 ATGGCGGACAAAGCACCGAGGAAGGCGAAGAAATTTATTTTAAACGCAATAACAGCCTTA
257124065/1-1685 ATGGCGGACAAAGCACCGAGGAAGGCGAAGAAATTTATTTTAAACGCAATAACAGCCTTA
257124089/1-1685 ATGGCGGACAAAGCACCGAGGAAGGCGAAGAAATTTATTTTAAACGCAATAACAGCCTTA
257124093/1-1685 ATGGCGGACAAAGCACCGAGGAAGGCGAAGAAATTTATTTTAAACGCAATAACAGCCTTA
257124100/1-1685 ATGGCGGACAAAGCACCGAGGAAGGCGAAGAAATTTATTTTAAACGCAATAACAGCCTTA
257124127/1-1685 ATGGCGGACAAAGCACCGAGGAAGGCGAAGAAATTTATTTTAAACGCAATAACAGCCTTA
257124134/1-1685 ATGGCGGACAAAGCACCGAGGAAGGCGAAGAAATTTATTTTAAACGCAATAACAGCCTTA
257124057/1-1689 ATGGCGGACAAAGCACCGAGGAAGGCGAAGAAATTTATTTTAAACGCAATAACAGCCTTA
257124120/1-1689 ATGGCGGACAAAGCACCGAGGAAGGCGAAGAAATTTATTTTAAACGCAATAACAGCCTTA
257124059/1-1689 ATGGCGGACAAAGCACCGAGGAAGGCGAAGAAATTTATTTTAAACGCAATAACAGCCTTA
257124136/1-1685 ATGGCGGACAAAGCACCGAGGAAGGCGAAGAAATTTATTTTAAACGCAATAACAGCCTTA
257124135/1-1685 ATGGCGGACAAAGCACCGAGGAAGGCGAAGAAATTTATTTTAAACGCAATAACAGCCTTA
257124131/1-1685 ATGGCGGACAAAGCACCGAGGAAGGCGAAGAAATTTATTTTAAACGCAATAACAGCCTTA
257124121/1-1685 ATGGCGGACAAAGCACCGAGGAAGGCGAAGAAATTTATTTTAAACGCAATAACAGCCTTA
257124076/1-1685 ATGGCGGACAAAGCACCGAGGAAGGCGAAGAGATTTATTTTAAACGCAATAACAGCCTTA
257124087/1-1685 ATGGCGGACAAAGCACCGAGGAAGGCGAAGAAATTTATTTTAAACGCAATAACAGCCTTA
257124118/1-1685 ATGGCGGACAAAGCACCGAGGAAGGCGAAGAAATTTATTTTAAACGCAGTAACAGCCTTA
257124105/1-1681 ATGGCGGACAAAGCACCGAGGAAGGCGAAGAAATTTATTTTAAACGCAGTAATAGCCTTA
257124098/1-1709 ATGGCGGACAAAGCACCGAGGAAGGCGAAGAGATTTATTTTAAACGCAGTAATAGCCTTA
257124102/1-1749 ATGGCGGACAAAGCACCGAGGAAGGCGAAGAGATTTATTTTAAACACAGTAATAGCCTTA
257124085/1-1713 ATGGCGGACAAAGCACCGAGGAAGGCGAAGAGATTTATTTTAAACGCAGTAATAGCCTTA
257124080/1-1713 ATGGCGGACAAAGCACCGAGGAAGGCGAAGAGATTTATTTTAAACGCAGTAATAGCCTTA
257124071/1-1713 ATGGCGGACAAAGCACCGAGGAAGGCGAAGAGATTTATTTTAAACGCAGTAATAGCCTTA
257124075/1-1733 ATGGCGGACAAAGCACCGAGGAAGGCGAAGAGATTTATTTTAAACGCAGTAATAGCCTTA
257124104/1-1713 ATGGCGGACAAAGCACCGAGGAAGGCGAAGAGATTTATTTTAAACGCAGTAATAGCCTTA
257124074/1-1749 ATGGCGGACAAAGCACCGAGGAAGGCGAAGAGATTTATTTTAAACGCAGTAATAGCCTTA
257124097/1-1701 ATGGCGGACAAAGCACCGAGGAAGGCGAAGAAATTTATTTTAAACGCAGTAATAGCCTTA
257124128/1-1685 ATGGCGGACAAAGCACCGAGGAAGGCGAAGAGATTTATTTTAAACGCAGTAATAGCCTTA
257124119/1-1753 ATGGCGGACAAAGCACCGAGGAAGGCGAAGAGATTTATTTTAAACGCAGTAATAGCCTTA
257124072/1-1701 ATGGCGGACAAAGCACCGAGGAAGGCGAAGAGATTTATTTTAAACGCAGTAATAGCCTTA
257124109/1-1721 ATGGCGGACAAAGCACCGAGGAAGGCGAAGAGATTTATTTTAAACGCAGTAATAGCCTTA
257124114/1-1721 ATGGCGGACAAAGCACCGAGGAAGGCGAAGAGATTTATTTTAAACGCAGTAATAGCCTTA
257124082/1-1733 ATGTCGGACAAAGCACCGAGGAAGGCGAAGAGATTTATTTTAAACGCAGTAATAGCCTTA
257124077/1-1685 ATGGCGGACAAAGCACCGAGGAAGGCGAAGAGATTTATTTTAAACGCAATAATAGCCTTA
257124081/1-1737 ATGGCGGACAAAGCACCGAGGAAGGCGAAGAGATTTATTTTAAACGCAGTAATAGCCTTA
257124070/1-1725 ATGGCGGACAAAGCACCGAGGAAGGCGAAGAGATTTATTTTAAACGCAGTAATAGCCTTA
257124069/1-1713 ATGGCGGACAAAGCACCGAGGAAGGCGAAGAGATTTATTTTAAACGCAGTAATAGCCTTA
257124066/1-1713 ATGGCGGACAAAGCACCGAGGAAGGCGAAGAGATTTATTTTAAACGCAGTAATAGCCTTA
257124117/1-1717 ATGGCGGACAAAGCACCGAGGAAGGCGAAGAGATTTATTTTAAACGCAGTAATAGCCTTA
257124061/1-1685 ATGGCGGACAAAGCACCGAGGAAGGCGAAGAGATTTATTTTAAACGCAGTAATAGCCTTA
257124078/1-1717 ATGGCGGACAAAGCACCGAGGAAGGTGAAGAGATTTATTTTAAACGCAATAATAGCCTTA
257124096/1-1789 ATGGCGGACAAAGCACCGAGGAAGGCGAAGAGATTTATTTTAAACGCAGTAATAGCCTTA
257124058/1-1765 ATGGCGGACAAAGCACCGAGGAAGGCGAAGAGATTTATTTTAAACGCAGTAATAGCCTTA
257124129/1-1769 ATGGCGGACAAAGCACCGAGGAAGGCGAAGAGATTTATTTTAAACGCAATAATAGCCTTA
257124068/1-1769 ATGGCGGACAAAGCACCGAGGAAGGCGAAGAGATTTATTTTAAACGCAGTAATAGCCTTA
257124110/1-1769 ATGGCGGACAAAGCACCGAGGAAGGCGAAGAAATTTATTTTAAACGCAATAACAGCCTTA
257124084/1-1761 ATGGCGGACAAAGCACCGAGGAAGGCGAAGAGATTTATTTTAAACGCAGTAATAGCCTTA
257124108/1-1761 ATGGCGGACAAAGCACCGAGGAAGGCGAAGAGATTTATTTTAAACGCAGTAATAGCCTTA
257124083/1-1765 ATGTCGGACAAAGCACCGAGGAAGGCGAAGAGATTTATTTTAAACGCAGTAATAGCCTTA
257124079/1-1769 ATGTCGGACAAAGCACCGAGGAAAGCGAAGAAATTTATTTTAAACGCAATAACAGCCTTA

257124137/1-1685 TACACCAAATTAACCCGAAAAAGACAAGAAATCTTTTTTAATCAAACGCTTGCTTTTGAT
257124106/1-1749 TACACCAAATTAACCCGAAAAAGACAAGAAATCTTTTTTAATCAAACGCTTGCTTTTGAT
257124122/1-1685 TACACCAAATTAACCCGAAAAAGACAAGAAATCTTTTTTAATCAAACGCTTGCTTTTGAT
257124103/1-1685 TACACCAAATTAACCCGAAAAAGACAAGAAATCTTTTTTAATCAAACGCTTGCTTTTGAT
257124062/1-1685 TACACCAAATTAACCCGAAAAAGACAAGAAATCTTTTTTAATCAAACGCTTGCTTTTGAT
257124107/1-1717 TACACCAAATTAACCCGAAAAAGACAAGAAATCTTTTTTAATCAAACGCTTGCTTTTGAT
257124101/1-1717 TACACCAAATTAACCCGAAAAAGACAAGAAATCTTTTTTAATCAAACGCTTGCTTTTGAT
257124086/1-1733 TACACCAAATTAACCCGAAAAAGACAAGAAATCTTTTTTAATCAAACGCTTGCTTTTGAT
257124113/1-1685 TACACCAAATTAACCCGAAAAAGACAAGAAATCTTTTTTAATCAAACGCTTGCTTTTGAT
257124064/1-1685 TACACCAAATTAACCCGAAAAAGACAAGAAATCTTTTTTAATCAAACGCTTGCTTTTGAT
257124063/1-1685 TACACCAAATTAACCCGAAAAAGACAAGAAATCTTTTTTAATCAAACGCTTGCTTTTGAT
257124060/1-1685 TACACCAAATTAACCCGAAAAAGACAAGAAATCTTTTTTAATCAAACGCTTGCTTTTGAT
257124125/1-1685 TACACCAAATTAACCCGAAAAAGACAAGAAATCTTTTTTAATCAAACGCTTGCTTTTGAT
257124116/1-1685 TACACCAAATTAACCCGAAAAAGACAAGAAATCTTTTTTAATCAAACGCTTGCTTTTGAT
257124124/1-1685 TACACCAAATTAACCCGAAAAAGACAAGAATTCTTTTTTAATCAAACGCTTGCTTTTGAT
257124123/1-1685 TACACCAAATTAACCCGAAAAAGACAAGAAATCTTTTTTAATCAAACGCTTGCTTTTGAT
257124067/1-1685 TACACCAAATTAACCCGAAAAAGACAAGAAATCTTTTTTAATCAAACGCTTGCTTTTGAT
257124138/1-1685 TACACCAAATTAACCCGAAAAAGACAAGAAATCTTTTTTAATCAAACGCTTGCTTTTGAT
257124133/1-1685 TACACCAAATTAACCCGAAAAAGACAAGAAATCTTTTTTAATCAAACGCTTGCTTTTGAT
257124126/1-1685 TACACCAAATTAACCCGAAAAAGACAAGAAATCTTTTTTAATCAAACGCTTGCTTTTGAT
257124095/1-1685 TACACCAAATTAACCCGAAAAAGACAAGAAATCTTTTTTAATCAAACGCTTGCTTTTGAT
257124092/1-1685 TACACCAAATTAACCCGAAAAAGACAAGAAATCTTTTTTAATCAAACGCTTGCTTTTGAT
257124088/1-1685 TACACCAAATTAACCCGAAAAAGACAAGAAATCTTTTTTAATCAAACGCTTGCTTTTGAT
257124132/1-1685 TACACCAAATTAACCCGAAAAAGACAAGAAATCTTTTTTAATCAAACGCTTGCTTTTGAT
257124130/1-1685 TACACCAAATTAACCCGAAAAAGACAAGAAATCTTTTTTAATCAAACGCTTGGTTTTGAT
257124112/1-1685 TACACCAAATTAACCCGAAAAAGACAAGAAATCTTTTTTAATCAAACGCTTGCTTTTGAT
257124094/1-1685 TACACCAAATTAACCCGAAAAAGACAAGAAATCTTTTTTAATCAAACGCTTGCTTTTGAT
257124091/1-1685 TACACCAAATTAACCCGAAAAAGACAAGAAATCTTTTTTAATCAAACGCTTGCTTTTGAT
257124065/1-1685 TACACCAAATTAACCCGAAAAAGACAAGAAATCTTTTTTAATCAAACGCTTGCTTTTGAT
257124089/1-1685 TACACCAAATTAACCCGAAAAAGACAAGAAATCTTTTTTAATCAAACGCTTGCTTTTGAT
257124093/1-1685 TACACCAAATTAACCCGAAAAAGACAAGAAATCTTTTTTAATCAAACGCTTGCTTTTGAT
257124100/1-1685 TACACCAAATTAACCCGAAAAAGACAAGAAATCTTTTTTAATCAAACGCTTGCTTTTGAT
257124127/1-1685 TACACCAAATTAACCCGAAAAAGACAAGAAATCTTTTTTAATCAAACGCTTGCTTTTGAT
257124134/1-1685 TACACCAAATTAACCCGAAAAAGACAAGAAATCTTTTTTAATCAAACGCTTGCTTTTGAT
257124057/1-1689 TACACCAAATTAACCCGAAAAAGACAAGAAATCTTTTTTAATCAAACGCTTGCTTTTGAT
257124120/1-1689 TACACCAAATTAACCCGAAAAAGACAAGAAATCTTTTTTAATCAAACGCTTGCTTTTGAT
257124059/1-1689 TACACCAAATTAACCCGAAAAAGACAAGAAATCTTTTTTAATCAAACGCTTGCTTTTGAT
257124136/1-1685 TACACCAAATTAACCCGAAAAAGACAAGAAATCTTTTTTAATCAAACGCTTGCTTTTGAT
257124135/1-1685 TACACCAAATTAACCCGAAAAAGACAAGAAATCTTTTTTAATCAAACGCTTGCTTTTGAT
257124131/1-1685 TACACCAAATTAACCCGAAAAAGACAAGAAATCTTTTTTAATCAAACGCTTGCTTTTGAT
257124121/1-1685 TACACCAAATTAACCCGAAAAAGACAAGAAATCTTTTTTAATCAAACGCTTGCTTTTGAT
257124076/1-1685 TACACCAAATTAACCCGAAAAAGACAAGAAATCATTTTTAATCAAACGCTTGCTTTTGAT
257124087/1-1685 TACACCAAATTAACCCGAAAAAGACAAGAAATCTTTTTTAATCAAACGCTTGCTTTTGAT
257124118/1-1685 TACACCAAATTAACCCGAAAAAGACAAGAAATCTTTTTTAATCAAACGCTTGCTTTTGAT
257124105/1-1681 TACACCAAATTAACCCGAAAAAGACAAGAAATCTTTTTTAATCAAACGCTTGCTTTTGAT
257124098/1-1709 TACCTTAAATTAACCCGAAAAAGACAAGAAATCTTTTTTAATCAAACGCTTGCTTTTGAT
257124102/1-1749 TACACTAAATTAACCCGAAAAAGACAAGAAATCTTTTTTAATCAAACGCTTGCTTTTGAT
257124085/1-1713 TACACTAAATTAACCCGAAAAAGACAAGAAATCTTTTTTAATCAAACGCTTGCTTTTGAT
257124080/1-1713 TACACTAAATTAACCCGAAAAAGACAAGAAATCTTTTTTAATCAAACGCTTGCTTTTGAT
257124071/1-1713 TACACTAAATTAACCCGAAAAAGACAAGAAATCTTTTTTAATCAAACGCTTGCTTTTGAT
257124075/1-1733 TACACTAAATTAACCCGAAAAAGACAAGAAATCTTTTTTAATCAAACGCTTGCTTTTGAT
257124104/1-1713 TACACTAAATTAACCCGAAAAAGACAAGAAATCTTTTTTAATCAAACGCTTGCTTTTGAT
257124074/1-1749 TACACTAAATTAACCCGAAAAAGACAAGAAATCTTTTTTAATCAAACGCTTGCTTTTGAT
257124097/1-1701 TACACTAAATTAACCCGAAAAAGACAAGAAATCTTTTTTAATCAAACGCTTGCTTTTGAT
257124128/1-1685 TACACTAAATTAACCCGAAAAAGACAAGAAATCTTTTTTAATCAAACGCTTGCTTTTGAT
257124119/1-1753 TACACTAAATTAACCCGAAAAAGACAAGAAATCTTTTTTAATCAAACGCTTGCTTTTGAT
257124072/1-1701 TACACTAAATTAACCCGAAAAAGACAAGAAATCTTTTTTAATCAAACGCTTGCTTTTGAT
257124109/1-1721 ATCACTAAATTAACCCGAAAAAGACAAGAAATCTTTTTTAATCAAACGCTTGCTTTTGAT
257124114/1-1721 TACACTAAATTAACCCGAAAAAGACAAGAAATCTTTTTTAATCAAACGCTTGCTTTTGAT
257124082/1-1733 TACACTAAATTAACCCGAAAAAGACAAGAAATCTTTTTTAATCAAACGCTTGCTTTTGAT
257124077/1-1685 TACACTAAATTAACCCGAAAAAGACAAGAAATCTTTTTTAATCAAACGCTTGCTTTTGAT
257124081/1-1737 TACACTAAATTAACCCGAAAAAGACAAGAAATCTTTTTTAATCAAACGCTTGCTTTTGAT
257124070/1-1725 TACACTAAATTAACCCGAAAAAGACAAGAAATCTTTTTTAATCAAACGCTTGCTTTTGAT
257124069/1-1713 TACACTAAATTAACCCGAAAAAGACAAGAAATCTTTTTTAATCTAACGCTTGCTTTTGAT
257124066/1-1713 TACACTAAATTAACCCGAAAAAGACAAGAAATCTTTTTTAATCTAACGCTTGCTTTTGAT
257124117/1-1717 TACACTAAATTAACCCGAAAAAGACAAGAAATCTTTTTTAATCAAACGCTTGCTTTTGAT
257124061/1-1685 TACACTAAATTAACCCGAAAAAGACAAGAAATCTTTTTTAATCAAACGCTTGCTTTTGAT
257124078/1-1717 TACACTAAATTAACCCGAAAAAGACAAGAAATCTTTTTTAATCAAACGCTTGCTTTTGAT
257124096/1-1789 TACACTAAATTAACCCGAAAAAGACAAGAAATCTTTTTTAATCAAACGCTTGCTTTTGAT
257124058/1-1765 TACACCAAATTAACCCGAAAAAGACAAGAAATCTTTTTTAATCAAACGCTTGCTTTTGAT
257124129/1-1769 TACACTAAATTAACCCGAAAAAGACAAGAAATCTTTTTTAATCAAACGCTTGCTTTTGAT
257124068/1-1769 TACACTAAATTAACCCGAAAAAGACAAGAAATCTTTTTTAATCAAACGCTTGCTTTTGAT
257124110/1-1769 TACACCAAATTAACCCGAAAAAGACAAGAAATCTTTTTTAATCAAACGCTTGCTTTTGAT
257124084/1-1761 TACACTAAATTAACCCGAAAAAGACAAGAAATCTTTTTTAATCAAACGCTTGCTTTTGAT
257124108/1-1761 TACACTAAATTAACCCGAAAAAGACAAGAAATCTTTTTTAATCAAACGCTTGCTTTTGAT
257124083/1-1765 TACACCAAATTAACCCGAAAAAGACAAGAAATCTTTTTTAATCAAACGCTTCGTTTTGAT
257124079/1-1769 TACACCAAATTAACCCGAAAAAGACAAGAAATCTTTTTTAATCAAACGCTTGCTTTTGAT

257124137/1-1685 GAAATTGACCGACTTTTTGACGCAAAAGCATTCTCAAAATTCTCTCGCTATACCGCAGAC
257124106/1-1749 GAAATTGACCGACTTTTTGACGCAAAAGCATTCTCAAAATTCTCTCGCTATACCGCAGAC
257124122/1-1685 GAAATTGACCGACTTTTTGACGCAAAAGCATTCTCAAAATTCTCTCGCTATACCGCAGAC
257124103/1-1685 GAAATTGACCGACTTTTTGACGCAAAAGCATTCTCAAAATTCTCTCGCTATACCGCAGAC
257124062/1-1685 GAAATTGACCGACTTTTTGACGCAAAAGCATTCTCAAAATTCTCTCGCTATACCGCAGAC
257124107/1-1717 GAAATTGACCGACTTTTTGACGCAAAAGCATTCTCAAAATTCTCTCGCTATACCGCAGAC
257124101/1-1717 GAAATTGACCGACTTTTTGACGCAAAAGCATTCTCAAAATTCTCTCGCTATACCGCAGAC
257124086/1-1733 GAAATTGACCGACTTTTTGACGCAAAAGCATTCTCAAAATTCTCTCGCTATACCGCAGAC
257124113/1-1685 GAAATTGACCGACTTTTTGACGCAAAAGCATTCTCAAAATTCTCTCGCTATACCGCAGAC
257124064/1-1685 GAAATTGACCGACTTTTTGACGCAAAAGCATTCTCAAAATTCTCTCGCTATACCGCAGAC
257124063/1-1685 GAAATTGACCGACTTTTTGACGCAAAAGCATTCTCAAAATTCTCTCGCTATACCGCAGAC
257124060/1-1685 GAAATTGACCGACTTTTTGACGCAAAAGCATTCTCAAAATTCTCTCGCTATACCGCAGAC
257124125/1-1685 GAAATTGACCGACTTTTTGACGCAAAAGCATTCTCAAAATTCTCTCGCTATACCGCAGAC
257124116/1-1685 GAAATTGACCGACTTTTTGACGCAAAAGCATTCTCAAAATTCTCTCGCTATACCGCAGAC
257124124/1-1685 GAAATTGACCGACTTTTTGACGCAAAAGCATTCTCAAAATTCTCTCGCTATACCGCAGAC
257124123/1-1685 GAAATTGACCGACTTTTTGACGCAAAAGCATTCTCAAAATTCTCTCGCTATACCGCAGAC
257124067/1-1685 GAAATTGACCGACTTTTTGACGCAAAAGCATTCTCAAAATTCTCTCGCTATACCGCAGAC
257124138/1-1685 GAAATTGACCGACTTTTTGACGCAAAAGCATTCTCAAAATTCTCTCGCTATACCGCAGAC
257124133/1-1685 GAAATTGACCGACTTTTTGACGCAAAAGCATTCTCAAAATTCTCTCGCTATACCGCAGAC
257124126/1-1685 GAAATTGACCGACTTTTTGACGCAAAAGCATTCTCAAAATTCTCTCGCTATACCGCAGAC
257124095/1-1685 GAAATTGACCGACTTTTTGACGCAAAAGCATTCTCAAAATTCTCTCGCTATACCGCAGAC
257124092/1-1685 GAAATTGACCGACTTTTTGACGCAAAAGCATTCTCAAAATTCTCTCGCTATACCGCAGAC
257124088/1-1685 GAAATTGACCGACTTTTTGACGCAAAAGCATTCTCAAAATTCTCTCGCTATACCGCAGAC
257124132/1-1685 GAAATTGACCGACTTTTTGACGCAAAAGCATTCTCAAAATTCTCTCGCTATACCGCAGAC
257124130/1-1685 GAAATTGACCGACTTTTTGACGCAAAAGCATTCTCAAAATTCTCTCGCTATACCGCAGAC
257124112/1-1685 GAAATTGACCGACTTTTTGACGCAAAAGCATTCTCAAAATTCTCTCGCTATACCGCAGAC
257124094/1-1685 GAAATTGACCGACTTTTTGACGCAAAAGCATTCTCAAAATTCTCTCGCTATACCGCAGAC
257124091/1-1685 GAAATTGACCGACTTTTTGACGCAAAAGCATTCTCAAAATTCTCTCGCTATACCGCAGAC
257124065/1-1685 GAAATTGACCGACTTTTTGACGCAAAAGCATTCTCAAAATTCTCTCGCTATACCGCAGAC
257124089/1-1685 GAAATTGACCGACTTTTTGACGCAAAAGCATTCTCAAAATTCTCTCGCTATACCGCAGAC
257124093/1-1685 GAAATTGACCGACTTTTTGACGCAAAAGCATTCTCAAAATTCTCTCGCTATACCGCAGAC
257124100/1-1685 GAAATTGACCGACTTTTTGACGCAAAAGCATTCTCAAAATTCTCTCGCTATACCGCAGAC
257124127/1-1685 GAAATTGACCGACTTTTTGACGCAAAAGCATTCTCAAAATTCTCTCGCTATACCGCAGAC
257124134/1-1685 GAAATTGACCGACTTTTTGACGCAAAAGCATTCTCAAAATTCTCTCGCTATACCGCAGAC
257124057/1-1689 GAAATTGACCGACTTTTTGACGCAAAAGCATTCTCAAAATTCTCTCGCTATACCGCAGAC
257124120/1-1689 GAAATTGACCGACTTTTTGACGCAAAAGCATTCTCAAAATTCTCTCGCTATACCGCAGAC
257124059/1-1689 GAAATTGACCGACTTTTTGACGCAAAAGCATTCTCAAAATTCTCTCGCTATACCGCAGAC
257124136/1-1685 GAAATTGACCGACTTTTTGACGCAAAAGCATTCTCAAAATTCTCTCGCTATACCGCAGAC
257124135/1-1685 GAAATTGACCGACTTTTTGACGCAAAAGCATTCTCAAAATTCTCTCGCTATACCGCAGAC
257124131/1-1685 GAAATTGACCGACTTTTTGACGCAAAAGCATTCTCAAAATTCTCTCGCTATACCGCAGAC
257124121/1-1685 GAAATTGACCGACTTTTTGACGCAAAAGCATTCTCAAAATTCTCTCGCTATACCGCAGAC
257124076/1-1685 GAAATTGACCGACTTTTTGACGCAAAAGCATTCTCAAAATTCTCTCGCTATACCGCAGAC
257124087/1-1685 GAAATTGACCGACTTTTTGACGCAAAAGCATTCTCAAAATTCTCTCGCTATACCGCAGAC
257124118/1-1685 GAAATTGACCGACTTTTTGACGCAAAAGCATTCTCAAAATTCTCTCGCTATACCGCAGAC
257124105/1-1681 GAAATTGACCGACTTTTTGACGCAAAAGCATTCTCAAAATTCTCTCGCTATACCGCAGAC
257124098/1-1709 GAAATTGACCGACTTTTTGACGCAAAAGCATTCTCAAAATTCTCTCGCTATACCGCAGAC
257124102/1-1749 GAAATTGACCGGCTTTTTGACGCAAAAGCATTCTCAAAATTCTCTCGCCACACCGCAGAC
257124085/1-1713 GAAATCGATCGGCTTTTTGACGCAAAAGCATTCTCAAAATTCTCTCGCCACACCGCAGAC
257124080/1-1713 GAAATCGATCGGCTTTTTGACGCAAAAGCATTCTCAAAATTCTCTCGCCACACCGCAGAC
257124071/1-1713 GAAATCGATCGGCTTTTTGACGCAAAAGCATTCTCAAAATTCTCTCGCCACACCGCAGAC
257124075/1-1733 GAAATCGATCGGCTTTTTGACGCAAAAGCATTCTCAAAATTCTCTCGCCACACCGCAGAC
257124104/1-1713 GAAATCGATCGGCTTTTTGACGCAAAAGCATTCTCAAAATTCTCTCGCCACACCGCAGAC
257124074/1-1749 GAAATCGATCGGCTTTTTGACGCAAAAGCATTCTCAAAATTCTCTCGCCACACCACAGAC
257124097/1-1701 GAAATTGACCGGCTTTTTGACGCAAAAGCATTCTCAAAATTCTCTCGCCACACCGCAGAC
257124128/1-1685 GAAATCGATCGGCTTTTTGACGCAAAAGCATTCTCAAAATTCTCTCGCTATACCGCAGAC
257124119/1-1753 GAAATCGATCGGCTTTTTGACGCAAAAGCATTCTCAAAATTCTCTCGCTATACCGCAGAC
257124072/1-1701 GAAATCGATCGGCTTTTTGACGCAAAAGCATTCTCAAAATTCTCTCGCTATACCGCAGAC
257124109/1-1721 GAAATCGATCGGCTTTTTGACGCAAAAGCATTCTCAAAATTCTCTCGCTATACCGCAGAC
257124114/1-1721 GAAATCGATCGGCTTTTTGACGCAAAAGCATTCTCAAAATTCTCTCGCTATACCGCAGAC
257124082/1-1733 GAAATCGATCGGCTTTTTGACGCAAAAGCATTCTCAAAATTCTCTCGCTATACCGCAGAC
257124077/1-1685 GAAATCGATCGGCTTTTTGATGCAAAAGCATTCTCAAAATTCTCTCGCTATACCGCAGAC
257124081/1-1737 GAAATCGATCGGCTTTTTGACGCAAAAGCATTCTCAAAATTCTCTCGCTATACCGCAGAC
257124070/1-1725 GAAATCGATCGGCTTTTTGACGCAAAAGCATTCTCAAAATTCTCTCGCTATACCGCAGAC
257124069/1-1713 GAAATCGATCGGCTTTTTGACGCAAAAGCATTCTCAAAATTCTCTCGCTATACCGCAGAC
257124066/1-1713 GAAATCGATCGGCTTTTTGACGCAAAAGCATTCTCAAAATTCTCTCGCTATACCGCAGAC
257124117/1-1717 GAAATCGATCGGCTTTTTGACGCAAAAGCATTCTCAAAATTCTCTCGCTATACCGCAGAC
257124061/1-1685 GAAATCGATCGGCTTTTTGACGCAAAAGCATTCTCAAAATTCTCTCGCTATACCGCAGAC
257124078/1-1717 GAAATTGACCGGCTTTTTGACGCAAAAGCATTCTCAAAATTCTCTCGCCACACCGCAGAC
257124096/1-1789 GAAATTGACCGACTTTTTGACGCAAAAGCATTCTCAAAATTCTCTCGCTATACCGCAGAC
257124058/1-1765 GAAATTGACCGACTTTTTGACGCAGAAGCATTCTCAAAATTCTCTCGCTATACCGCAGAC
257124129/1-1769 GAAATCGACCGGCTTTTTGACGCAAAAGCATTCTCAAAATTCTCTCGCTATACCGCAGAC
257124068/1-1769 GAAATTGACCGACTTTTTGACGCAAAAGCATTCTCAAAATTCTCTCGCTATACCGCAGAC
257124110/1-1769 GAAATTGACCGACTTTTTGACGCAAAAACATTCTCAAAATTCTCTCGCTATACCGCAGAC
257124084/1-1761 GAAATCGATCGGCTTTTTGACGCAAAAGCATTCTCAAAATTCTCTCGCTATACCGCAGAC
257124108/1-1761 GAAATCGATCGGCTTTTTGACGCAAAAGCATTCTCAAAATTCTCTCGCCACACCGCAGAC
257124083/1-1765 GAAATTGACCGACTTTTTGACGCAAAAGCATTCTCAAAATTCTCTCGCTATACCGCAGAC
257124079/1-1769 GAAATTGACCGACTTTTTGACGCAAAAGCATTCTCAAAATTCTCTCGCTATACCGCAGAC

257124137/1-1685 GGCAAACAAGCGGTTGGCGAAATCAAACGCCATTCAGACGGCACACCGGCCGAAAATCTT
257124106/1-1749 GGCAAACAAGCGGTTGGCGAAATCAAACGCCATTCAGACGGCACACCGGCCGAAAATCTT
257124122/1-1685 GGCAAACAAGCGGTTGGCGAAATCAAACGCCATTCAGACGGCACACCGGCCGAAAATCTT
257124103/1-1685 GGCAAACAAGCGGTTGGCGAAATCAAACGCCATTCAGACGGCACACCGGCCGAAAATCTT
257124062/1-1685 GGCAAACAAGCGGTTGGCGAAATCAAACGCCATTCAGACGGCACACCGGCCGAAAATCTT
257124107/1-1717 GGCAAACAAGCGGTTGGCGAAATCAAACGCCATTCAGACGGCACACCGGCCGAAAATCTT
257124101/1-1717 GGCAAACAAGCGGTTGGCGAAATCAAACGCCATTCAGACGGCACACCGGCCGAAAATCTT
257124086/1-1733 GGCAAACAAGCGGTTGGCGAAATCAAACGCCATTCAGACGGCACACCGGCCGAAAATCTT
257124113/1-1685 GGCAAACAAGCGGTTGGCGAAATCAAACGCCATTCAGACGGCACACCGGCCGAAAATCTT
257124064/1-1685 GGCAAACAAGCGGTTGGCGAAATCAAACGCCATTCAGACGGCACACCGGCCGAAAATCTT
257124063/1-1685 GGCAAACAAGCGGTTGGCGAAATCAAACGCCATTCAGACGGCACACCGGCCGAAAATCTT
257124060/1-1685 GGCAAACAAGCGGTTGGCGAAATCAAACGCCATTCAGACGGCACACCGGCCGAAAATCTT
257124125/1-1685 GGCAAACAAGCGGTTGGCGAAATCAAACGCCATTCAGACGGCACACCGGCCGAAAATCTT
257124116/1-1685 GGCAAACAAGCGGTTGGCGAAATCAAACGCCATTCAGACGGCACACCGGCCGAAAATCTT
257124124/1-1685 GGCAAACAAGCGGTTGGCGAAATCAAACGCCATTCAGACGGCACACCGGCCGAAAATCTT
257124123/1-1685 GGCAAACAAGCGGTTGGCGAAATCAAACGCCATTCAGACGGCACACCGGCCGAAAATCTT
257124067/1-1685 GGCAAACAAGCGGTTGGCGAAATCAAACGCCATTCAGACGGCACACCGGCCGAAAATCTT
257124138/1-1685 GGCAAACAAGCGGTTGGCGAAATCAAACGCCATTCAGACGGCACACCGGCCGAAAATCTT
257124133/1-1685 GGCAAACAAGCGGTTGGCGAAATCAAACGCCATTCAGACGGCACACCGGCCGAAAATCTT
257124126/1-1685 GGCAAACAAGCGGTTGGCGAAATCAAACGCCATTCAGACGGCACACCGGCCGAAAATCTT
257124095/1-1685 GGCAAACAAGCGGTTGGCGAAATCAAACGCCATTCAGACGGCACACCGGCCGAAAATCTT
257124092/1-1685 GGCAAACAAGCGGTTGGCGAAATCAAACGCCATTCAGACGGCACACCGGCCGAAAATCTT
257124088/1-1685 GGCAAACAAGCGGTTGGCGAAATCAAACGCCATTCAGACGGCACACCGGCCGAAAATCTT
257124132/1-1685 GGCAAACAAGCGGTTGGCGAAATCAAACGCCATTCAGACGGCACACCGGCCGAAAATCTT
257124130/1-1685 GGGAAACAAGCGGTTGGCGAAATCAAACGCCATTCAGACGGCACACCGGCCGAAAATCTT
257124112/1-1685 GGCAAACAAGCGGTTGGCGAAATCAAACGCCATTCAGACGGCACACCGGCCGAAAATCTT
257124094/1-1685 GGCAAACAAGCGGTTGGCGAAATCAAACGCCATTCAGACGGCACACCGGCCGAAAATCTT
257124091/1-1685 GGCAAACAAGCGGTTGGCGAAATCAAACGCCATTCAGACGGCACACCGGCCGAAAATCTT
257124065/1-1685 GGCAAACAAGCGGTTGGCGAAATCAAACGCCATTCAGACGGCACACCGGCCGAAAATCTT
257124089/1-1685 GGCAAACAAGCGGTTGGCGAAATCAAACGCCATTCAGACGGCACACCGGCCGAAAATCTT
257124093/1-1685 GGCAAACAAGCGGTTGGCGAAATCAAACGCCATTCAGACGGCACACCGGCCGAAAATCTT
257124100/1-1685 GGCAAACAAGCGGTTGGCGAAATCAAACGCCATTCAGACGGCACACCGGCCGAAAATCTT
257124127/1-1685 GGCAAACAAGCGGTTGGCGAAATCAAACGCCATTCAGACGGCACACCGGCCGAAAATCTT
257124134/1-1685 GGCAAACAAGCGGTTGGCGAAATCAAACGCCATTCAGACGGCACACCGGCCGAAAATCTT
257124057/1-1689 GGCAAACAAGCGGTTGGCGAAATCAAACGCCATTCAGACGGCACACCGGCCGAAAATCTT
257124120/1-1689 GGCAAACAAGCGGTTGGCGAAATCAAACGCCATTCAGACGGCACACCGGCCGAAAATCTT
257124059/1-1689 GGCAAACAAGCGGTTGGCGAAATCAAACGCCATTCAGACGGCACACCGGCCGAAAATCTT
257124136/1-1685 GGCAAACAAGCGGTTGGCGAAATCAAACGCCATTCAGACGGCACACCGGCCGAAAATCTT
257124135/1-1685 GGCAAACAAGCGGTTGGCGAAATCAAACGCCATTCAGACGGCACACCGGCCGAAAATCTT
257124131/1-1685 GGCAAACAAGCGGTTGGCGAAATCAAACGCCATTCAGACGGCACACCGGCCGAAAATCTT
257124121/1-1685 GGCAAACAAGCGGTTGGCGAAATCAAACGCCATTCAGACGGCACACCGGCCGAAAATCTT
257124076/1-1685 GGCAAACAAGCGGTTGGCGAAATCAAACGCCATTCAGACGGCACACCGGCCGAAAATCTT
257124087/1-1685 GGCAAACAAGCGGTTGGCGAAATCAAACGCCATTCAGACGGCACACCGGCCGAAAATCTT
257124118/1-1685 GGCAAACAAGCGGTTGGCGAAATCAAACGCCATTCAGACGGCACACCGGCCGAAAATCTT
257124105/1-1681 GGCAAACAAGCGGTTGGCGAAATCAAACGCCATTCAGACGGCACACCGGCCGAAAATCTT
257124098/1-1709 GGCAAACAAGCGGTTGGCGAAATCAAACGCCATTCAGACGGCACACCGGCCGAAAATCTT
257124102/1-1749 GGCAAACAAGCGGTTGGCGAAATCAAACGACATTCAGACGGCACACCAGCCGAAAATCTC
257124085/1-1713 GGCAAACAAGCGGTTGGCGAAATCAAACGACATTCAGACGGCACACCAGCCGAAAATCTC
257124080/1-1713 GGCAAACAAGCGGTTGGCGAAATCAAACGACATTCAGACGGCACACCAGCCGAAAATCTC
257124071/1-1713 GGCAAACAAGCGGTTGGCGAAATCAAACGACATTCAGACGGCACACCAGCCGAAAATCTC
257124075/1-1733 GGCAAACAAGCGGTTGGCGAAATCAAACGACATTCAGACGGCACACCAGCCGAAAATCTC
257124104/1-1713 GGCAAACAAGCGGTTGGCGAAATCAAACGACATTCAGACGGCACACCAGCCGAAAATCTC
257124074/1-1749 GGCAAACAAGCGGTTGGCGAAATCAAACGACATTCAGACGGCACACCAGCCGAAAATCTC
257124097/1-1701 GGCAAACAAGCGGTTGGCGAAATCAAACGACATTCAGACGGCACACCAGCCGAAAATCTC
257124128/1-1685 GGCAAACAAGCGGTTGGCGAAATCAAACGTCATTCAGACGGCACACCCGCCGAAAATCTC
257124119/1-1753 GGCAAACAAGCGGTTGGCGAAATCAAACGTCATTCAGACGGCACACCCGCCGAAAATCTC
257124072/1-1701 GGCAAACAAGCGGTTGGCGAAATCAAACGTCATTCAGACGGCACACCCGCCGAAAATCTC
257124109/1-1721 GGCAAACAAGCGGTTGGCGAAATCAAACGTCATTCAGACGGCACACCCGCCGAAAATCTC
257124114/1-1721 GGCAAACAAGCGGTTGGCGAAATCAAACGTCATTCAGACGGCACACCCGCCGAAAATCTC
257124082/1-1733 GGCAAACAAGCGGTTGGCGAAATCAAACGTCATTCAGACGGCACACCCGCCGAAAATCTC
257124077/1-1685 GGCAAACAAGCGGTTGGCGAAATCAAACGTCATTCAGACGGCACACCCGCCGAAAATCTC
257124081/1-1737 GGCAAACAAGCGGTTGGCGAAATCAAACGTCATTCAGACGGCACACCCGCCGAAAATCTC
257124070/1-1725 GGCAAACAAGCGGTTGTCGAAATCAAACGTCATTCAGACGGCACACCCGCCGAAAATCTC
257124069/1-1713 GGCAAACAAGCGGTTGGCGAAATCAAACGTCATTCAGACGGCACACCCGCCGAAAATCTC
257124066/1-1713 GGCAAACAAGCGGTTGGCGAAATCAAACGTCATTCAGACGGCACACCCGCCGAAAATCTC
257124117/1-1717 GGCAAACAAGCGGTTGGCGAAATCAAACGTCATTCAGACGGCACACCCGCCGAAAATCTC
257124061/1-1685 GGCAAACAAGCGGTTGGCGAAATCAAACGTCATTCAGACGGCACACCCGCCGAAAATCTC
257124078/1-1717 GGCAAACAACCCATTAACGAAATCAAACGCCATTCAGACTGCACACCCGCCGAAAATCTC
257124096/1-1789 GGCAAACAAGCGGTTGGCGAAATCAAACGCCATTCAGACGGCACACCGGCCGAAAATCTT
257124058/1-1765 GGCAAACAAGCGGTTGGCGAAATCAAACGCCATTCAGACGGCACACCGGCCGAAAATCTT
257124129/1-1769 GGCAAACAACCCATTAACGAAATCAAACGCCATTCAGACTGCACACCCGCCGAAAATCTC
257124068/1-1769 GGCAAACAAGCGGTTGGCGAAATCAAACGCCATTCAGACGGCACACCGGCCGAAAATCTT
257124110/1-1769 GGCAAACAAGCGGTTGGCGAAATCAAACGCCATTCAGACGGCACACCGGCCGAAAATCTT
257124084/1-1761 GGCAAACAAGCGGTTGGCGAAATCAAACGTCATTCAGACGGCACACCCGCCGAAAATCTC
257124108/1-1761 GGCAAACAAGCGGTTGGCGAAATCAAACGACATTCAGACGGCACACCAGCCGAAAATCTC
257124083/1-1765 GGCAAACAAGCGGTTGGCGAAATCAAACGCCATTCAGACGGCACACCGGCCGAAAATCTT
257124079/1-1769 GGCAAACAAGCGGTTGGCGAAATCAAACGCCATTCAGACGGCACACCGGCCGAAAATCTT

257124137/1-1685 ATTATCAAAGGCAATAATCTGATTGCCCTGCATTCGCTTGCCAAGCAGTTTAAAGGTAAA
257124106/1-1749 ATTATCAAAGGCAATAATCTGATTGCCCTGCATTCGCTTGCCAAGCAGTTTAAAGGTAAA
257124122/1-1685 ATTATCAAAGGCAATAATCTGATTGCCCTGCATTCGCTTGCCAAGCAGTTTAAAGGTAAA
257124103/1-1685 ATTATCAAAGGCAATAATCTGATTGCCCTGCATTCGCTTGCCAAGCAGTTTAAAGGTAAA
257124062/1-1685 ATTATCAAAGGCAATAATCTGATTGCCCTGCATTCGCTTGCCAAGCAGTTTAAAGGTAAA
257124107/1-1717 ATTATCAAAGGCAATAATCTGATTGCCCTGCATTCGCTTGCCAAGCAGTTTAAAGGTAAA
257124101/1-1717 ATTATCAAAGGCAATAATCTGATTGCCCTGCATTCGCTTGCCAAGCAGTTTAAAGGTAAA
257124086/1-1733 ATTATCAAAGGCAATAATCTGATTGCCCTGCATTCGCTTGCCAAGCAGTTTAAAGGTAAA
257124113/1-1685 ATTATCAAAGGCAATAATCTGATTGCCCTGCATTCGCTTGCCAAGCAGTTTAAAGGCAAA
257124064/1-1685 ATTATCAAAGGCAATAATCTGATTGCCCTGCATTCGCTTGCCAAGCAGTTTAAAGGCAAA
257124063/1-1685 ATTATCAAAGGCAATAATCTGATTGCCCTGCATTCGCTTGCCAAGCAGTTTAAAGGCAAA
257124060/1-1685 ATTATCAAAGGCAATAATCTGATTGCCCTGCATTCGCTTGCCAAGCAGTTTAAAGGCAAA
257124125/1-1685 ATTATCAAAGGCAATAATCTGATTGCCCTGCATTCGCTTGCCAAGCAGTTTAAAGGCAAA
257124116/1-1685 ATTATCAAAGGCAATAATCTGATTGCCCTGCATTCGCTTGCCAAGCAGTTTAAAGGCAAA
257124124/1-1685 ATTATCAAAGGCAATAATCTGATTGCCCTGCATTCGCTTGCCAAGCAGTTTAAAGGCAAA
257124123/1-1685 ATTATCAAAGGCAATAATCTGATTGCCCTGCATTCGCTTGCCAAGCAGTTTAAAGGCAAA
257124067/1-1685 ATTATCAAAGGCAATAATCTGATTGCCCTGCATTCGCTTGCCAAGCAGTTTAAAGGCAAA
257124138/1-1685 ATTATCAAAGGCAATAATCTGATTGCCCTGCATTCGCTTGCCAAGCAGTTTAAAGGCAAA
257124133/1-1685 ATTATCAAAGGCAATAATCTGATTGCCCTGCATTCGCTTGCCAAGCAGTTTAAAGGCAAA
257124126/1-1685 ATTATCAAAGGCAATAATCTGATTGCCCTGCATTCGCTTGCCAAGCAGTTTAAAGGCAAA
257124095/1-1685 ATTATCAAAGGCAATAATCTGATTGCCCTGCATTCGCTTGCCAAGCAGTTTAAAGGCAAA
257124092/1-1685 ATTATCAAAGGCAATAATCTGATTGCCCTGCATTCGCTTGCCAAGCAGTTTAAAGGCAAA
257124088/1-1685 ATTATCAAAGGCAATAATCTGATTGCCCTGCATTCGCTTGCCAAGCAGTTTAAAGGCAAA
257124132/1-1685 ATTATCAAAGGCAATAATCTGATTGCCCTGCATTCGCTTGCCAAGCAGTTTAAAGGCAAA
257124130/1-1685 ATTATCAAAGGCAATAATCTGATTGCCCTGCATTCGCTTGCCAAGCAGTTTAAAGGCAAA
257124112/1-1685 ATTATCAAAGGCAATAATCTGATTGCCCTGCATTCGCTTGCCAAGCAGTTTAAAGGCAAA
257124094/1-1685 ATTATCAAAGGCAATAATCTGATTGCCCTGCATTCGCTTGCCAAGCAGTTTAAAGGCAAA
257124091/1-1685 ATTATCAAAGGCAATAATCTGATTGCCCTGCATTCGCTTGCCAAGCAGTTTAAAGGCAAA
257124065/1-1685 ATTATCAAAGGCAATAATCTGATTGCCCTGCATTCGCTTGCCAAGCAGTTTAAAGGCAAA
257124089/1-1685 ATTATCAAAGGCAATAATCTGATTGCCCTGCATTCGCTTGCCAAGCAGTTTAAAGGCAAA
257124093/1-1685 ATTATCAAAGGCAATAATCTGATTGCCCTGCATTCGCTTGCCAAGCAGTTTAAAGGCAAA
257124100/1-1685 ATTATCAAAGGCAATAATCTGATTGCCCTGCATTCGCTTGCCAAGCAGTTTAAAGGCAAA
257124127/1-1685 ATTATCAAAGGCAATAATCTGATTGCCCTGCATTCGCTTGCCAAGCAGTTTAAAGGCAAA
257124134/1-1685 ATTATCAAAGGCAATAATCTGATTGCCCTGCATTCGCTTGCCAAGCAGTTTAAAGGCAAA
257124057/1-1689 ATTATCAAAGGCAATAATCTGATTGCCCTGCATTCGCTTGCCAAGCAGTTTAAAGGCAAA
257124120/1-1689 ATTATCAAAGGCAATAATCTGATTGCCCTGCATTCGCTTGCCAAGCAGTTTAAAGGCAAA
257124059/1-1689 ATTATCAAAGGCAATAATCTGATTGCCCTGCATTCGCTTGCCAAGCAGTTTAAAGGCAAA
257124136/1-1685 ATTATCAAAGGCAATAATCTGATTGCCCTGCATTCGCTTGGCAAGCAGTTTAAAGGCAAA
257124135/1-1685 ATTATCAAAGGCAATAATCTGATTGCCCTGCATTCGCTTGCCAAGCAGTTTAAAGGCAAA
257124131/1-1685 ATTATCAAAGGCAATAATCTGATTGCCCTGCATTCGCTTGCCAAGCAGTTTAAAGGCAAC
257124121/1-1685 ATTATCAAAGGCAATAATCTGATTGCCCTGCATTCGCTTGCCAAGCAGTTTAAAGGCAAA
257124076/1-1685 ATTATCAAAGGCAATAATCTGATTGCCCTGCATTCGCTTGCCAAGCAGTTTAAAGGCAAA
257124087/1-1685 ATTATCAAAGGCAATAATCTGATTGCCCTGCATTCGCTTGCCAAGCAGTTTAAAGGCAAA
257124118/1-1685 ATTATCAAAGGCAATAATCTGATTGCCCTGCATTCGCTTGCCAAGCAGTTTAAAGGCAAA
257124105/1-1681 ATTATCAAAGGCAATAATCTGATTGCCCTGCATTCGCTTGCCAAGCAGTTTAAAGGCAAA
257124098/1-1709 ATTATCAAAGGCAATAATCTGATTGCCCTGCATTCGCTTGCCAAGCAGTTTAAAGGCAAA
257124102/1-1749 ATTATCAAAGGCAATAATCTGATTGCCCTGCATTCGCTTGCCACGCAGTTTAAAGGTAAA
257124085/1-1713 ATTATCAAAGGCAATAATCTGATTGCCCTGCATTCGCTTGCCACGCAGTTTAAAGGTAAA
257124080/1-1713 ATTATCAAAGGCAATAATCTGATTGCCCTGCATTCGCTTGCCACGCAGTTTAAAGGTAAA
257124071/1-1713 ATTATCAAAGGCAATAATCTGATTGCCCTGCATTCGCTTGCCACGCAGTTTAAAGGTAAA
257124075/1-1733 ATTATCAAAGGCAATAATCTGATTGCCCTGCATTCGCTTGCCACGCAGTTTAAAGGTAAA
257124104/1-1713 ATTATCAAAGGCAATAATCTGATTGCCCTGCATTCGCTTGCCACGCAGTTTAAAGGTAAA
257124074/1-1749 ATTATCAAAGGCAATAATCTGATTGCCCTGCATTCGCTTGCCACGCAGTTTAAAGGTAAA
257124097/1-1701 ATTATCAAAGGCAATAATCTGATTGCCCTGCATTCGCTTGCCACACAGTTTAAAGGTAAA
257124128/1-1685 ATTATCAAAGGCAATAATCTGATAGCCCTACATTCGCTTGCCAAACAGTTTAAAGGCAAA
257124119/1-1753 ATTATCAAAGGCAATAATCTGATAGCCCTACATTCGCTTGCCAAACAGTTTAAAGGCAAA
257124072/1-1701 ATTATCAAAGGCAATAATCTGATAGCCCTACATTCGCTTGCCAAACAGTTTAAAGGCAAA
257124109/1-1721 ATTATCAAAGGCAATAATCTGATAGCCCTACATTCGCTTGCCAAACAGTTTAAAGGCAAA
257124114/1-1721 ATTATCAAAGGCAATAATCTGATAGCCCTACATTCGCTTGCCAAACAGTTTAAAGGCAAA
257124082/1-1733 ATTATCAAAGGCAATAATCTGATAGCCCTACATTCGCTTGCCAAACAGTTTAAAGGCAAA
257124077/1-1685 ATTATCAAAGGCAATAATCTGATAGCCCTACATTCGCTTGCCAAACAGTTTAAAGGCAAA
257124081/1-1737 ATTATCAAAGGCAATAATCTGATAGCCCTACATTCGCTTGCCAAACAGTTTAAAGGCAAA
257124070/1-1725 ATTATCAAAGGCAATAATCTGATAGCCCTACATTCGCTTGCCAAACAGTTTAAAGGCAAA
257124069/1-1713 ATTATCAAAGGCAATAATCTGATAGCCCTACATTCGCTTGCCAAACAGTTTAAAGGCAAA
257124066/1-1713 ATTATCAAAGGCAATAATCTGATAGCCCTACATTCGCTTGCCAAACAGTTTAAAGGCAAA
257124117/1-1717 ATTATCAAAGGCAATAATCTGATAGCCCTACATTCGCTTGCCAAACAGTTTAAAGGCAAA
257124061/1-1685 ATTATCAAAGGCAATAATCTGATAGCCCTACATTCGCTTGCCAAACAGTTTAAAGGCAAA
257124078/1-1717 ATTATCAAAGGCAATAATCTGATTGCCCTGCATTCGCTTGCCACGCAGTTTAAAGGCAAA
257124096/1-1789 ATTATCAAAGGCAATAATCTGATTGCCCTGCATTCGCTTGCCAAGCAGTTTAAAGGCAAA
257124058/1-1765 ATTATCAAAGGCAATAATCTGATTGCCCTGCATTCGCTTGCCAAGCAGTTTAAAGGCAAA
257124129/1-1769 ATTATCAAAGGCAATAATCTGATTGCCCTGCATTCGCTTGCCACGCAGTTTAAAGGCAAA
257124068/1-1769 ATTATCAAAGGCAATAATCTGATTGCCCTGCATTCGCTTGCCAAGCAGTTTAAAGGCAAA
257124110/1-1769 ATTATCAAAGGCAATAATCTGATTGCCCTGCATTCGCTTGCCAAGCAGTTTAAAGGCAAA
257124084/1-1761 ATTATCAAAGGCAATAATCTGATAGCCCTACATTCGCTTGCCAAACAGTTTAAAGGCAAA
257124108/1-1761 ATTATCAAAGGCAATAATCTGATTGCCCTGCATTCGCTTGCCACGCAGTTTAAAGGTAAA
257124083/1-1765 ATTATCAAAGGCAATAATCTGATTGCCCTGCATTCGCTTGCCAAGCAGTTTAAAGGCAAA
257124079/1-1769 ATTATCAAAGGCAATAATCTGATTGCCCTGCATTCGCTTGCCAAGCAGTTTAAAGGCAAA

257124137/1-1685 GTGAAGCTGATTTATATTGATCCGCCTTATTATTTTGTTAAAAAGAAACAACAAGATAGT
257124106/1-1749 GTGAAGCTGATTTATATTGATCCGCCTTATTATTTTGTTAAAAAGAAACAACAAGATAGT
257124122/1-1685 GTGAAGCTGATTTATATTGATCCGCCTTATTATTTTGTTAAAAAGAAACAACAAGATAGT
257124103/1-1685 GTGAAGCTGATTTATATTGATCCGCCTTATTATTTTGTTAAAAAGAAACAACAAGATAGT
257124062/1-1685 GTGAAGCTGATTTATATTGATCCGCCTTATTATTTTGTTAAAAAGAAACAACAAGATAGT
257124107/1-1717 GTGAAGCTGATTTATATTGATCCGCCTTATTATTTTGTTAAAAAGAAACAACAAGATAGT
257124101/1-1717 GTGAAGCTGATTTATATTGATCCGCCTTATTATTTTGTTAAAAAGAAACAACAAGATAGT
257124086/1-1733 GTGAAGCTGATTTATATTGATCCGCCTTATTATTTTGTTAAAAAGAAACAACAAGATAGT
257124113/1-1685 GTGAAGCTGATTTATATTGATCCGCCTTATTATTTTGTTAAAAAGAAACAACAAGATAGT
257124064/1-1685 GTGAAGCTGATTTATATTGATCCGCCTTATTATTTTGTTAAAAAGAAACAACAAGATAGT
257124063/1-1685 GTGAAGCTGATTTATATTGATCCGCCTTATTATTTTGTTAAAAAGAAACAACAAGATAGT
257124060/1-1685 GTGAAGCTGATTTATATTGATCCGCCTTATTATTTTGTTAAAAAGAAACAACAAGATAGT
257124125/1-1685 GTGAAGCTGATTTATATTGATCCGCCTTATTATTTTGTTAAAAAGAAACAACAAGATAGT
257124116/1-1685 GTGAAGCTGATTTATATTGATCCGCCTTATTATTTTGTTAAAAAGAAACAACAAGATAGT
257124124/1-1685 GTGAAGCTGATTTATATTGATCCGCCTTATTATTTTGTTAAAAAGAAACAACAAGATAGT
257124123/1-1685 GTGAAGCTGATTTATATTGATCCGCCTTATTATTTTGTTAAAAAGAAACAACAAGATAGT
257124067/1-1685 GTGAAGCTGATTTATATTGATCCGCCTTATTATTTTGTTAAAAAGAAACAACAAGATAGT
257124138/1-1685 GTGAAGCTGATTTATATTGATCCGCCTTATTATTTTGTTAAAAAGAAACAACAAGATAGT
257124133/1-1685 GTGAAGCTGATTTATATTGATCCGCCTTATTATTTTGTTAAAAAGAAACAACAAGATAGT
257124126/1-1685 GTGAAGCTGATTTATATTGATCCGCCTTATTATTTTGTTAAAAAGAAACAACAAGATAGT
257124095/1-1685 GTGAAGCTGATTTATATTGATCCGCCTTATTATTTTGTTAAAAAGAAACAACAAGATAGT
257124092/1-1685 GTGAAGCTGATTTATATTGATCCGCCTTATTATTTTGTTAAAAAGAAACAACAAGATAGT
257124088/1-1685 GTGAAGCTGATTTATATTGATCCGCCTTATTATTTTGTTAAAAAGAAACAACAAGATAGT
257124132/1-1685 GTGAAGCTGATTTATATTGATCCGCCTTATTATTTTGTTAAAAAGAAACAACAAGATAGT
257124130/1-1685 GTGAAGCTGATTTATATTGATCCGCCTTATTATTTTGTTAAAAAGAAACAACAAGATAGT
257124112/1-1685 GTGAAGCTGATTTATATTGATCCGCCTTATTATTTTGTTAAAAAGAAACAACAAGATAGT
257124094/1-1685 GTGAAGCTGATTTATATTGATCCGCCTTATTATTTTGTTAAAAAGAAACAACAAGATAGT
257124091/1-1685 GTGAAGCTGATTTATATTGATCCGCCTTATTATTTTGTTAAAAAGAAACAACAAGATAGT
257124065/1-1685 GTGAAGCTGATTTATATTGATCCGCCTTATTATTTTGTTAAAAAGAAACAACAAGATAGT
257124089/1-1685 GTGAAGCTGATTTATATTGATCCGCCTTATTATTTTGTTAAAAAGAAACAACAAGATAGT
257124093/1-1685 GTGAAGCTGATTTATATTGATCCGCCTTATTATTTTGTTAAAAAGAAACAACAAGATAGT
257124100/1-1685 GTGAAGCTGATTTATATTGATCCGCCTTATTATTTTGTTAAAAAGAAACAACAAGATAGT
257124127/1-1685 GTGAAGCTGATTTATATTGATCCGCCTTATTATTTTGTTAAAAAGAAACAACAAGATAGT
257124134/1-1685 GTGAAGCTGATTTATATTGATCCGCCTTATTATTTTGTTAAAAAGAAACAACAAGATAGT
257124057/1-1689 GTGAAGCTGATTTATATTGATCCGCCTTATTATTTTGTTAAAAAGAAACAACAAGATAGT
257124120/1-1689 GTGAAGCTGATTTATATTGATCCGCCTTATTATTTTGTTAAAAAGAAACAACAAGATAGT
257124059/1-1689 GTGAAGCTGATTTATATTGATCCGCCTTATTATTTTGTTAAAAAGAAACAACAAGATAGT
257124136/1-1685 GTGAAGCTGATTTATATTGATCCGCCTTATTATTTTGTTAAAAAGAAACAACAAGATAGT
257124135/1-1685 GTGAAGCTGATTTATATTGATCCGCCTTATTATTTTGTTAAAAAGAAACAACAAGATAGT
257124131/1-1685 GTGAAGCTGATTTATATTGATCCGCCTTATTATTTTGTTAAAAAGAAACAACAAGATAGT
257124121/1-1685 GTGAAGCTGATTTATATTGATCCGCCTTATTATTTTGTTAAAAAGAAACAACAAGATAGT
257124076/1-1685 GTGAAGCTGATTTATATTGATCCGCCTTATTATTTTGTTAAAAAGAAACAACAAGATAGT
257124087/1-1685 GTGAAGCTGATTTATATTGATCCGCCTTATTATTTTGTTAAAAAGAAACAACAAGATAGT
257124118/1-1685 GTGAAGCTGATTTATATTGATCCGCCTTATTATTTTGTTAAAAAGAAACAACAAGATAGT
257124105/1-1681 GTGAAGCTGATTTATATTGATCCGCCTTATTATTTTGTTAAAAAGAAACAACAAGATAGT
257124098/1-1709 GTGAAGCTGATTTATATTGATCCGCCTTATTATTTTGTTAAAAAGAAACAACAAGATAGT
257124102/1-1749 GTGAAGCTGATTTATATTGATCCGCCTTATTATTTTGTTAAAAAGAAACAACAAGATAGT
257124085/1-1713 GTGAAGCTGATTTATATTGATCCGCCTTATTATTTTGTTAAAAAGAAACAACAAGATAGT
257124080/1-1713 GTGAAGCTGATTTATATTGATCCGCCTTATTATTTTGTTAAAAAGAAACAACAAGATAGT
257124071/1-1713 GTGAAGCTGATTTATATTGATCCGCCTTATTATTTTGTTAAAAAGAAACAACAAGATAGT
257124075/1-1733 GTGAAGCTGATTTATATTGATCCGCCTTATTATTTTGTTAAAAAGAAACAACAAGATAGT
257124104/1-1713 GTGAAGCTGATTTATATTGATCCGCCTTATTATTTTGTTAAAAAGAAACAACAAGATAGT
257124074/1-1749 GTGAAGCTGATTTATATTGATCCGCCTTATTATTTTGTTAAAAAGAAACAACAAGATAGT
257124097/1-1701 GTGAAGCTGATTTATATTGATCCGCCTTATTATTTTGTTAAAAAGAAACAACAAGATAGT
257124128/1-1685 GTGAAGTTGATTTATATTGATCCGCCTTATTATTTTGTTAAAAAGAAACAACAAGATAGT
257124119/1-1753 GTGAAGTTGATTTATATTGATCCGCCTTATTATTTTGTTAAAAAGAAACAACAAGATAGT
257124072/1-1701 GTGAAGTTGATTTATATTGATCCGCCTTATTATTTTGTTAAAAAGAAACAACAAGATAGT
257124109/1-1721 GTGAAGTTGATTTATATTGATCCGCCTTATTATTTTGTTAAAAAGAAACAACAAGATAGT
257124114/1-1721 GTGAAGTTGATTTATATTGATCCGCCTTATTATTTTGTTAAAAAGAAACAACAAGATAGT
257124082/1-1733 GTGAAGTTGATTTATATTGATCCGCCTTATTATTTTGTTAAAAAGAAACAACAAGATAGT
257124077/1-1685 GTGAAGTTGATTTATATTGATCCGCCTTATTATTTTGTTAAAAAGAAACAACAAGATAGT
257124081/1-1737 GTGAAGTTGATTTATATTGATCCGCCTTATTATTTTGTTAAAAAGAAACAACAAGATAGT
257124070/1-1725 GTGAAGTTGATTTATATTGATCCGCCTTATTATTTTGTTAAAAAGAAACAACAAGATAGT
257124069/1-1713 GTGAAGTTGATTTATATTGATCCGCCTTATTATTTTGTTAAAAAGAAACAACAAGATAGT
257124066/1-1713 GTGAAGTTGATTTATATTGATCCGCCTTATTATTTTGTTAAAAAGAAACAACAAGATAGT
257124117/1-1717 GTGAAGTTGATTTATATTGATCCGCCTTATTATTTTGTTAAAAAGAAACAACAAGATAGT
257124061/1-1685 GTGAAGTTGATTTATATTGATCCGCCTTATTATTTTGTTAAAAAGAAACAACAAGATAGT
257124078/1-1717 ATCAAGCTGATTTATATTGATCCGCCTTATTATTTTGTTAAAAAGAAACAACAAGATAGT
257124096/1-1789 GTGAAGCTGATTTATATTGATCCGCCTTATTATTTTGTTAAAAAGAAACAACAAGATAGT
257124058/1-1765 GTGAAGCTGATTTATATTGATCCGCCTTATTATTTTGTTAAAAAGAAACAACAAGATAGT
257124129/1-1769 ATCAAGCTGATTTATATTGATCCGCCTTATTATTTTGTTAAAAAGAAACAACAAGATAGT
257124068/1-1769 GTGAAGCTGATTTATATTGATCCGCCTTATTATTTTGTTAAAAAGAAACAACAAGATAGT
257124110/1-1769 GTGAAGCTGATTTATATTGATCCGCCTTATTATTTTGTTAAAAAGAAACAACAAGATAGT
257124084/1-1761 GTGAAGTTGATTTATATTGATCCGCCTTATTATTTTGTTAAAAAGAAACAACAAGATAGT
257124108/1-1761 GTGAAGCTGATTTATATTGATCCGCCTTATTATTTTGTTAAAAAGAAACAACAAGATAGT
257124083/1-1765 GTGAAGCTGATTTATATTGATCCGCCTTATTATTTTGTTAAAAAGAAACAACAAGATAGT
257124079/1-1769 GTGAAGCTGATTTATATTGATCCGCCTTATTATTTTGTTAAAAAGAAACAACAAGATAGT

257124137/1-1685 TTTGGTTATAACACTAACTTTAAATTATCTACTTGGCTTACATTTATGAAAAATCGTTTA
257124106/1-1749 TTTGGTTATAACACTAACTTTAAATTATCTACTTGGCTTACATTTATGAAAAATCGTTTA
257124122/1-1685 TTTGGTTATAACACTAACTTTAAATTATCTACTTGGCTTACATTTATGAAAAATCGTTTA
257124103/1-1685 TTTGGTTATAACACTAACTTTAAATTATCTACTTGGCTTACATTTATGAAAAATCGTTTA
257124062/1-1685 TTTGGTTATAACACTAACTTTAAATTATCTACTTGGCTTACATTTATGAAAAATCGTTTA
257124107/1-1717 TTTGGTTATAACACTAACTTTAAATTATCTACTTGGCTTACATTTATGAAAAATCGTTTA
257124101/1-1717 TTTGGTTATAACACTAACTTTAAATTATCTACTTGGCTTACATTTATGAAAAATCGTTTA
257124086/1-1733 TTTGGTTATAACACTAACTTTAAATTATCTACTTGGCTTACATTTATGAAAAATCGTTTA
257124113/1-1685 TTTGGTTATAACACTAACTTTAAATTATCTACTTGGCTTACATTTATGAAAAATCGTTTA
257124064/1-1685 TTTGGTTATAACACTAACTTTAAATTATCTACTTGGCTTACATTTATGAAAAATCGTTTA
257124063/1-1685 TTTGGTTATAACACTAACTTTAAATTATCTACTTGGCTTACATTTATGAAAAATCGTTTA
257124060/1-1685 TTTGGTTATAACACTAACTTTAAATTATCTACTTGGCTTACATTTATGAAAAATCGTTTA
257124125/1-1685 TTTGGTTATAACACTAACTTTAAATTATCTACTTGGCTTACATTTATGAAAAATCGTTTA
257124116/1-1685 TTTGGTTATAACACTAACTTTAAATTATCTACTTGGCTTACATTTATGAAAAATCGTTTA
257124124/1-1685 TTTGGTTATAACACTAACTTTAAATTATCTACTTGGCTTACATTTATGAAAAATCGTTTA
257124123/1-1685 TTTGGTTATAACACTAACTTTAAATTATCTACTTGGCTTACATTTATGAAAAATCGTTTA
257124067/1-1685 TTTGGTTATAACACTAACTTTAAATTATCTACTTGGCTTACATTTATGAAAAATCGTTTA
257124138/1-1685 TTTGGTTATAACACTAACTTTAAATTATCTACTTGGCTTACATTTATGAAAAATCGTTTA
257124133/1-1685 TTTGGTTATAACACTAACTTTAAATTATCTACTTGGCTTACATTTATGAAAAATCGTTTA
257124126/1-1685 TTTGGTTATAACACTAACTTTAAATTATCTACTTGGCTTACATTTATGAAAAATCGTTTA
257124095/1-1685 TTTGGTTATAACACTAACTTTAAATTATCTACTTGGCTTACATTTATGAAAAATCGTTTA
257124092/1-1685 TTTGGTTATAACACTAACTTTAAATTATCTACTTGGCTTACATTTATGAAAAATCGTTTA
257124088/1-1685 TTTGGTTATAACACTAACTTTAAATTATCTACTTGGCTTACATTTATGAAAAATCGTTTA
257124132/1-1685 TTTGGTTATAACACTAACTTTAAATTATCTACTTGGCTTACATTTATGAAAAATCGTTTA
257124130/1-1685 TTTGGTTATAACACTAACTTTAAATTATCTACTTGGCTTACATTTATGAAAAATCGTTTA
257124112/1-1685 TTTGGTTATAACACTAACTTTAAATTATCTACTTGGCTTACATTTATGAAAAATCGTTTA
257124094/1-1685 TTTGGTTATAACACTAACTTTAAATTATCTACTTGGCTTACATTTATGAAAAATCGTTTA
257124091/1-1685 TTTGGTTATAACACTAACTTTAAATTATCTACTTGGCTTACATTTATGAAAAATCGTTTA
257124065/1-1685 TTTGGTTATAACACTAACTTTAAATTATCTACTTGGCTTACATTTATGAAAAATCGTTTA
257124089/1-1685 TTTGGTTATAACACTAACTTTAAATTATCTACTTGGCTTACATTTATGAAAAATCGTTTA
257124093/1-1685 TTTGGTTATAACACTAACTTTAAATTATCTACTTGGCTTACATTTATGAAAAATCGTTTA
257124100/1-1685 TTTGGTTATAACACTAACTTTAAATTATCTACTTGGCTTACATTTATGAAAAATCGTTTA
257124127/1-1685 TTTGGTTATAACACTAACTTTAAATTATCTACTTGGCTTACATTTATGAAAAATCGTTTA
257124134/1-1685 TTTGGTTATAACACTAACTTTAAATTATCTACTTGGCTTACATTTATGAAAAATCGTTTA
257124057/1-1689 TTTGGTTATAACACTAACTTTAAATTATCTACTTGGCTTACATTTATGAAAAATCGTTTA
257124120/1-1689 TTTGGTTATAACACTAACTTTAAATTATCTACTTGGCTTACATTTATGAAAAATCGTTTA
257124059/1-1689 TTTGGTTATAACACTAACTTTAAATTATCTACTTGGCTTACATTTATGAAAAATCGTTTA
257124136/1-1685 TTTGGTTATAACACTAACTTTAAATTATCTACTTGGCTTACATTTATGAAAAATCGTTTA
257124135/1-1685 TTTGGTTATAACACTAACTTTAAATTATCTACTTGGCTTACATTTATGAAAAATCGTTTA
257124131/1-1685 TTTGGTTATAACACTAACTTTAAATTATCTACTTGGCTTACATTTATGAAAAATCGTTTA
257124121/1-1685 TTTGGTTATAACACTAACTTTAAATTATCTACTTGGCTTACATTTATGAAAAATCGTTTA
257124076/1-1685 TTTGGTTATAACACTAACTTTAAATTATCTACTTGGCTTACATTTATGAAAAATCGTTTA
257124087/1-1685 TTTGGTTATAACACTAACTTTAAATTATCTACTTGGCTTACATTTATGAAAAATCGTTTA
257124118/1-1685 TTTGGTTATAACACTAACTTTAAATTATCTACTTGGCTTACATTTATGAAAAATCGTTTA
257124105/1-1681 TTTGGTTATAACACTAACTTTAAATTATCTACTTGGCTTACATTTATGAAAAATCGTTTA
257124098/1-1709 TTTGGTTATAACACTAACTTTAAATTATCTACTTGGCTTACATTTATGAAAAATCGTTTA
257124102/1-1749 TTTGGTTATAACACTAACTTTAAATTATCTACTTGGCTTACATTTATGAAAAATCGTTTA
257124085/1-1713 TTTGGTTATAACACTAACTTTAAATTATCTACTTGGCTTACATTTATGAAAAATCGTTTA
257124080/1-1713 TTTGGTTATAACACTAACTTTAAATTATCTACTTGGCTTACATTTATGAAAAATCGTTTA
257124071/1-1713 TTTGGTTATAACACTAACTTTAAATTATCTACTTGGCTTACATTTATGAAAAATCGTTTA
257124075/1-1733 TTTGGTTATAACACTAACTTTAAATTATCTACTTGGCTTACATTTATGAAAAATCGTTTA
257124104/1-1713 TTTGGTTATAACACTAACTTTAAATTATCTACTTGGCTTACATTTATGAAAAATCGTTTA
257124074/1-1749 TTTGGTTATAACACTAACTTTAAATTATCTACTTGGCTTACATTTATGAAAAATCGTTTA
257124097/1-1701 TTTGGTTATAACACTAACTTTAAATTATCTACTTGGCTTACATTTATGAAAAATCGTTTA
257124128/1-1685 TTTGGTTATAACACTAACTTTAAATTATCTACTTGGCTTACATTTATGAAAAATCGTTTA
257124119/1-1753 TTTGGTTATAACACTAACTTTAAATTATCTACTTGGCTTACATTTATGAAAAATCGTTTA
257124072/1-1701 TTTGGTTATAACACTAACTTTAAATTATCTACTTGGCTTACATTTATGAAAAATCGTTTA
257124109/1-1721 TTTGGTTATAACACTAACTTTAAATTATCTACTTGGCTTACATTTATGAAAAATCGTTTA
257124114/1-1721 TTTGGTTATAACACTAACTTTAAATTATCTACTTGGCTTACATTTATGAAAAATCGTTTA
257124082/1-1733 TTTGGTTATAACACTAACTTTAAATTATCTACTTGGCTTACATTTATGAAAAATCGTTTA
257124077/1-1685 TTTGGTTATAACACTAACTTTAAATTATCTACTTGGCTTACATTTATGAAAAATCGTTTA
257124081/1-1737 TTTGGTTATAACACTAACTTTAAATTATCTACTTGGCTTACATTTATGAAAAATCGTTTA
257124070/1-1725 TTTGGTTATAACACTAACTTTAAATTATCTACTTGGCTTACATTTATGAAAAATCGTTTA
257124069/1-1713 TTTGGTTATAACACTAACTTTAAATTATCTACTTGGCTTACATTTATGAAAAATCGTTTA
257124066/1-1713 TTTGGTTATAACACTAACTTTAAATTATCTACTTGGCTTACATTTATGAAAAATCGTTTA
257124117/1-1717 TTTGGTTATAACACTAACTTTAAATTATCTACTTGGCTTACATTTATGAAAAATCGTTTA
257124061/1-1685 TTTGGTTATAACACTAACTTTAAATTATCTACTTGGCTTACATTTATGAAAAATCGTTTA
257124078/1-1717 TTTGGTTATAACACTAACTTTAAATTATCTACTTGGCTTACATTTATGAAAAATCGTTTA
257124096/1-1789 TTTGGTTATAACACTAACTTTAAATTATCTACTTGGCTTACATTTATGAAAAATCGTTTA
257124058/1-1765 TTTGGTTATAACACTAACTTTAAATTATCTACTTGGCTTACATTTATGAAAAATCGTTTA
257124129/1-1769 TTTGGTTATAACACTAACTTTAAATTATCTACTTGGCTTACATTTATGAAAAATCGTTTA
257124068/1-1769 TTTGGTTATAACACTAACTTTAAATTATCTACTTGGCTTACATTTATGAAAAATCGTTTA
257124110/1-1769 TTTGGTTATAACACTAACTTTAAATTATCTACTTGGCTTACATTTATGAAAAATCGTTTA
257124084/1-1761 TTTGGTTATAACACTAACTTTAAATTATCTACTTGGCTTACATTTATGAAAAATCGTTTA
257124108/1-1761 TTTGGTTATAACACTAACTTTAAATTATCTACTTGGCTTACATTTATGAAAAATCGTTTA
257124083/1-1765 TTTGGTTATAACACTAACTTTAAATTATCTACTTGGCTTACATTTATGAAAAATCGTTTA
257124079/1-1769 TTTGGTTATAACACTAACTTTAAATTATCTACTTGGCTTACATTTATGAAAAATCGTTTA

257124137/1-1685 TCAATTGCCAAAGAATTATTAACTGATGATGGGATTATTGTTATTTCCATTGATGATGAC
257124106/1-1749 TCAATTGCCAAAGAATTATTAACTGATGATGGGATTATTGTTATTTCCATTGATGATGAC
257124122/1-1685 TCAATTGCCAAAGAATTATTAACTGATGATGGGATTATTGTTATTTCCATTGATGATGAC
257124103/1-1685 TCAATTGCCAAAGAATTATTAACTGATGATGGGATTATTGTTATTTCCATTGATGATGAC
257124062/1-1685 TCAATTGCCAAAGAATTATTAACTGATGATGGGATTATTGTTATTTCCATTGATGATGAC
257124107/1-1717 TCAATTGCCAAAGAATTATTAACTGATGATGGGATTATTGTTATTTCCATTGATGATGAC
257124101/1-1717 TCAATTGCCAAAGAATTATTAACTGATGATGGGATTATTGTTATTTCCATTGATGATGAC
257124086/1-1733 TCAATTGCCAAAGAATTATTAACTGATGATGGGATTATTGTTATTTCCATTGATGATGAC
257124113/1-1685 TCAATTGCCAAAGAATTATTAACTGATGATGGGATTATTGTTATTTCCATTGATGATGAC
257124064/1-1685 TCAATTGCCAAAGAATTATTAACTGATGATGGGATTATTGTTATTTCCATTGATGATGAC
257124063/1-1685 TCAATTGCCAAAGAATTATTAACTGATGATGGGATTATTGTTATTTCCATTGATGATGAC
257124060/1-1685 TCAATTGCCAAAGAATTATTAACTGATGATGGGATTATTGTTATTTCCATTGATGATGAC
257124125/1-1685 TCAATTGCCAAAGAATTATTAACTGATGATGGGATTATTGTTATTTCCATTGATGATGAC
257124116/1-1685 TCAATTGCCAAAGAATTATTAACTGATGATGGGATTATTGTTATTTCCATTGATGATGAC
257124124/1-1685 TCAATTGCCAAAGAATTATTAACTGATGATGGGATTATTGTTATTTCCATTGATGATGAC
257124123/1-1685 TCAATTGCCAAAGAATTATTAACTGATGATGGGATTATTGTTATTTCCATTGATGATGAC
257124067/1-1685 TCAATTGCCAAAGAATTATTAACTGATGATGGGATTATTGTTATTTCCATTGATGATGAC
257124138/1-1685 TCAATTGCCAAAGAATTATTAACTGATGATGGGATTATTGTTATTTCCATTGATGATGAC
257124133/1-1685 TCAATTGCCAAAGAATTATTAACTGATGATGGGATTATTGTTATTTCCATTGATGATGAC
257124126/1-1685 TCAATTGCCAAAGAATTATTAACTGATGATGGGATTATTGTTATTTCCATTGATGATGAC
257124095/1-1685 TCAATTGCCAAAGAATTATTAACTGATGATGGGATTATTGTTATTTCCATTGATGATGAC
257124092/1-1685 TCAATTGCCAAAGAATTATTAACTGATGATGGGATTATTGTTATTTCCATTGATGATGAC
257124088/1-1685 TCAATTGCCAAAGAATTATTAACTGATGATGGGATTATTGTTATTTCCATTGATGATGAC
257124132/1-1685 TCAATTGCCAAAGAATTATTAACTGATGATGGGATTATTGTTATTTCCATTGATGATGAC
257124130/1-1685 TCAATTGCCAAAGAATTATTAACTGATGATGGGATTATTGTTATTTCCATTGATGATGAC
257124112/1-1685 TCAATTGCCAAAGAATTATTAACTGATGATGGGATTATTGTTATTTCCATTGATGATGAC
257124094/1-1685 TCAATTGCCAAAGAATTATTAACTGATGATGGGATTATTGTTATTTCCATTGATGATGAC
257124091/1-1685 TCAATTGCCAAAGAATTATTAACTGATGATGGGATTATTGTTATTTCCATTGATGATGAC
257124065/1-1685 TCAATTGCCAAAGAATTATTAACTGATGATGGGATTATTGTTATTTCCATTGATGATGAC
257124089/1-1685 TCAATTGCCAAAGAATTATTAACTGATGATGGGATTATTGTTATTTCCATTGATGATGAC
257124093/1-1685 TCAATTGCCAAAGAATTATTAACTGATGATGGGATTATTGTTATTTCCATTGATGATGAC
257124100/1-1685 TCAATTGCCAAAGAATTATTAACTGATGATGGGATTATTGTTATTTCCATTGATGATGAC
257124127/1-1685 TCAATTGCCAAAGAATTATTAACTGATGATGGGATTATTGTTATTTCCATTGATGATGAC
257124134/1-1685 TCAATTGCCAAAGAATTATTAACTGATGATGGGATTATTGTTATTTCCATTGATGATGAC
257124057/1-1689 TCAATTGCCAAAGAATTATTAACTGATGATGGGATTATTGTTATTTCCATTGATGATGAC
257124120/1-1689 TCAATTGCCAAAGAATTATTAACTGATGATGGGATTATTGTTATTTCCATTGATGATGAC
257124059/1-1689 TCAATTGCCAAAGAATTATTAACTGATGATGGGATTATTGTTATTTCCATTGATGATGAC
257124136/1-1685 TCAATTGCCAAAGAATTATTAACTGATGATGGGATTATTGTTATTTCCATTGATGATGAC
257124135/1-1685 TCAATTGCCAAAGAATTATTAACTGATGATGGGATTATTGTTATTTCCATTGATGATGAC
257124131/1-1685 TCAATTGCCAAAGAATTATTAACTGATGATGGGATTATTGTTATTTCCATTGATGATGAC
257124121/1-1685 TCAATTGCCAAAGAATTATTAACTGATGATGGGATTATTGTTATTTCCATTGATGATGAC
257124076/1-1685 TCAATTGCCAAAGAATTATTAACTGATGATGGGATTATTGTTATTTCCATTGATGATGAC
257124087/1-1685 TCAATTGCCAAAGAATTATTAACTGATGATGGGATTATTGTTATTTCCATTGATGATGAC
257124118/1-1685 TCAATTGCCAAAGAATTATTAACTGATGATGGGATTATTGTTATTTCCATTGATGATGAC
257124105/1-1681 TCAATTGCCAAAGAATTATTAACTGATGATGGGATTATTGTTATTTCCATTGATGATGAC
257124098/1-1709 TCAATTGCCAAAGAATTATTAACTGATGATGGGATTATTGTTATTTCCATTGATGATGAC
257124102/1-1749 TCAATTGCCAAAGAATTATTAACTGATGATGGGATTATTGTTATTTCCATTGATGATGAC
257124085/1-1713 TCAATTGCCAAAGAATTATTAACTGATGATGGGATTATTGTTATTTCCATTGATGATGAC
257124080/1-1713 TCAATTGCCAAAGAATTATTAACTGATGATGGGATTATTGTTATTTCCATTGATGATGAC
257124071/1-1713 TCAATTGCCAAAGAATTATTAACTGATGATGGGATTATTGTTATTTCCATTGATGATGAC
257124075/1-1733 TCAATTGCCAAAGAATTATTAACTGATGATGGGATTATTGTTATTTCCATTGATGATGAC
257124104/1-1713 TCAATTGCCAAAGAATTATTAACTGATGATGGGATTATTGTTATTTCCATTGATGATGAC
257124074/1-1749 TCAATTGCCAAAGAATTATTAACTGATGATGGGATTATTGTTATTTCCATTGATGATGAC
257124097/1-1701 TCAATTGCCAAAGAATTATTAACTGATGATGGGATTATTGTTATTTCCATTGATGATGAC
257124128/1-1685 TCAATTGCCAAAGAATTATTAACTGATGATGGGATTATTGTTATTTCCATTGATGATGAC
257124119/1-1753 TCAATTGCCAAAGAATTATTAACTGATGATGGGATTATTGTTATTTCCATTGATGATGAC
257124072/1-1701 TCAATTGCCAAAGAATTATTAACTGATGATGGGATTATTGTTATTTCCATTGATGATGAC
257124109/1-1721 TCAATTGCCAAAGAATTATTAACTGATGATGGGATTATTGTTATTTCCATTGATGATGAC
257124114/1-1721 TCAATTGCCAAAGAATTATTAACTGATGATGGGATTATTGTTATTTCCATTGATGATGAC
257124082/1-1733 TCAATTGCCAAAGAATTATTAACTGATGATGGGATTATTGTTATTTCCATTGATGATGAC
257124077/1-1685 TCAATTGCCAAAGAATTATTAACTGATGATGGGATTATTGTTATTTCCATTGATGATGAC
257124081/1-1737 TCAATTGCCAAAGAATTATTAACTGATGATGGGATTATTGTTATTTCCATTGATGATGAC
257124070/1-1725 TCAATTGCCAAAGAATTATTAACTGATGATGGGATTATTGTTATTTCCATTGATGATGAC
257124069/1-1713 TCAATTGCCAAAGAATTATTAACTGATGATGGGATTATTGTTATTTCCATTGATGATGAC
257124066/1-1713 TCAATTGCCAAAGAATTATTAACTGATGATGGGATTATTGTTATTTCCATTGATGATGAC
257124117/1-1717 TCAATTGCCAAAGAATTATTAACTGATGATGGGATTATTGTTATTTCCATTGATGATGAC
257124061/1-1685 TCAATTGCCAAAGAATTATTAACTGATGATGGGATTATTGTTATTTCCATTGATGATGAC
257124078/1-1717 TCAATTGCCAAAGAATTATTAACTGATGATGGGATTATTGTTATTTCCATTGATGATGAC
257124096/1-1789 TCAATTGCCAAAGAATTATTAACTGATGATGGGATTATTGTTATTTCCATTGATGATGAC
257124058/1-1765 TCAATTGCCAAAGAATTATTAACTGATGATGGGATTATTGTTATTTCCATTGATGATGAC
257124129/1-1769 TCAATTGCCAAAGAATTATTAACTGATGATGGGATTATTGTTATTTCCATTGATGATGAC
257124068/1-1769 TCAATTGCCAAAGAATTATTAACTGATGATGGGATTATTGTTATTTCCATTGATGATGAC
257124110/1-1769 TCAATTGCCAAAGAATTATTAACTGATGATGGGATTATTGTTATTTCCATTGATGATGAC
257124084/1-1761 TCAATTGCCAAAGAATTATTAACTGATGATGGGATTATTGTTATTTCCATTGATGATGAC
257124108/1-1761 TCAATTGCCAAAGAATTATTAACTGATGATGGGATTATTGTTATTTCCATTGATGATGAC
257124083/1-1765 TCAATTGCCAAAGAATTATTAACTGATGATGGGATTATTGTTATTTCCATTGATGATGAC
257124079/1-1769 TCAATTGCCAAAGAATTATTAACTGATGATGGGATTATTGTTATTTCCATTGATGATGAC

257124137/1-1685 GGAAATGCTTATTTAAAGATTTTGTTAGATGAAATTTTTGGATTTGAAAATTTTATCGGA
257124106/1-1749 GGAAATGCTTATTTAAAGATTTTGTTAGATGAAATTTTTGGATTTGAAAATTTTATCGGA
257124122/1-1685 GGAAATGCTTATTTAAAGATTTTGTTAGATGAAATTTTTGGATTTGAAAATTTTATCGGA
257124103/1-1685 GGAAATGCTTATTTAAAGATTTTGTTAGATGAAATTTTTGGATTTGAAAATTTTATCGGA
257124062/1-1685 GGAAATGCTTATTTAAAGATTTTGTTAGATGAAATTTTTGGATTTGAAAATTTTATCGGA
257124107/1-1717 GGAAATGCTTATTTAAAGATTTTGTTAGATGAAATTTTTGGATTTGAAAATTTTATCGGA
257124101/1-1717 GGAAATGCTTATTTAAAGATTTTGTTAGATGAAATTTTTGGATTTGAAAATTTTATCGGA
257124086/1-1733 GGAAATGCTTATTTAAAGATTTTGTTAGATGAAATTTTTGGATTTGAAAATTTTATCGGA
257124113/1-1685 GGAAATGCTTATTTAAAGATTTTGTTAGATGAAATTTTTGGATTTGAAAATTTTATCGGA
257124064/1-1685 GGAAATGCTTATTTAAAGATTTTGTTAGATGAAATTTTTGGATTTGAAAATTTTATCGGA
257124063/1-1685 GGAAATGCTTATTTAAAGATTTTGTTAGATGAAATTTTTGGATTTGAAAATTTTATCGGA
257124060/1-1685 GGAAATGCTTATTTAAAGATTTTGTTAGATGAAATTTTTGGATTTGAAAATTTTATCGGA
257124125/1-1685 GGAAATGCTTATTTAAAGATTTTGTTAGATGAAATTTTTGGATTTGAAAATTTTATCGGA
257124116/1-1685 GGAAATGCTTATTTAAAGATTTTGTTAGATGAAATTTTTGGATTTGAAAATTTTATCGGA
257124124/1-1685 GGAAATGCTTATTTAAAGATTTTGTTAGATGAAATTTTTGGATTTGAAAATTTTATCGGA
257124123/1-1685 GGAAATGCTTATTTAAAGATTTTGTTAGATGAAATTTTTGGATTTGAAAATTTTATCGGA
257124067/1-1685 GGAAATGCTTATTTAAAGATTTTGTTAGATGAAATTTTTGGATTTGAAAATTTTATCGGA
257124138/1-1685 GGAAATGCTTATTTAAAGATTTTGTTAGATGAAATTTTTGGATTTGAAAATTTTATCGGA
257124133/1-1685 GGAAATGCTTATTTAAAGATTTTGTTAGATGAAATTTTTGGATTTGAAAATTTTATCGGA
257124126/1-1685 GGAAATGCTTATTTAAAGATTTTGTTAGATGAAATTTTTGGATTTGAAAATTTTATCGGA
257124095/1-1685 GGAAATGCTTATTTAAAGATTTTGTTAGATGAAATTTTTGGATTTGAAAATTTTATCGGA
257124092/1-1685 GGAAATGCTTATTTAAAGATTTTGTTAGATGAAATTTTTGGATTTGAAAATTTTATCGGA
257124088/1-1685 GGAAATGCTTATTTAAAGATTTTGTTAGATGAAATTTTTGGATTTGAAAATTTTATCGGA
257124132/1-1685 GGAAATGCTTATTTAAAGATTTTGTTAGATGAAATTTTTGGATTTGAAAATTTTATCGGA
257124130/1-1685 GGAAATGCTTATTTAAAGATTTTGTTAGATGAAATTTTTGGATTTGAAAATTTTATCGGA
257124112/1-1685 GGAAATGCTTATTTAAAGATTTTGTTAGATGAAATTTTTGGATTTGAAAATTTTATCGGA
257124094/1-1685 GGAAATGCTTATTTAAAGATTTTGTTAGATGAAATTTTTGGATTTGAAAATTTTATCGGA
257124091/1-1685 GGAAATGCTTATTTAAAGATTTTGTTAGATGAAATTTTTGGATTTGAAAATTTTATCGGA
257124065/1-1685 GGAAATGCTTATTTAAAGATTTTGTTAGATGAAATTTTTGGATTTGAAAATTTTATCGGA
257124089/1-1685 GGAAATGCTTATTTAAAGATTTTGTTAGATGAAATTTTTGGATTTGAAAATTTTATCGGA
257124093/1-1685 GGAAATGCTTATTTAAAGATTTTGTTAGATGAAATTTTTGGATTTGAAAATTTTATCGGA
257124100/1-1685 GGAAATGCTTATTTAAAGATTTTGTTAGATGAAATTTTTGGATTTGAAAATTTTATCGGA
257124127/1-1685 GGAAATGCTTATTTAAAGATTTTGTTAGATGAAATTTTTGGATTTGAAAATTTTATCGGA
257124134/1-1685 GGAAATGCTTATTTAAAGATTTTGTTAGATGAAATTTTTGGATTTGAAAATTTTATCGGA
257124057/1-1689 GGAAATGCTTATTTAAAGATTTTGTTAGATGAAATTTTTGGATTTGAAAATTTTATCGGA
257124120/1-1689 GGAAATGCTTATTTAAAGATTTTGTTAGATGAAATTTTTGGATTTGAAAATTTTATCGGA
257124059/1-1689 GGAAATGCTTATTTAAAGATTTTGTTAGATGAAATTTTTGGATTTGAAAATTTTATCGGA
257124136/1-1685 GGAAATGCTTATTTAAAGATTTTGTTAGATGAAATTTTTGGATTTGAAAATTTTATCGGA
257124135/1-1685 GGAAATGCTTATTTAAAGATTTTGTTAGATGAAATTTTTGGATTTGAAAATTTTATCGGA
257124131/1-1685 GGAAATGCTTATTTAAAGATTTTGTTAGATGAAATTTTTGGATTTGAAAATTTTATCGGA
257124121/1-1685 GGAAATGCTTATTTAAAGATTTTGTTAGATGAAATTTTTGGATTTGAAAATTTTATCGGA
257124076/1-1685 GGAAATGCTTATTTAAAGATTTTGTTAGATGAAATTTTTGGATTTGAAAATTTTATCGGA
257124087/1-1685 GGAAATGCTTATTTAAAGATTTTGTTAGATGAAATTTTTGGATTTGAAAATTTTATCGGA
257124118/1-1685 GGAAATGCTTATTTAAAGATTTTGTTAGATGAAATTTTTGGATTTGAAAATTTTATCGGA
257124105/1-1681 GGAAATGCTTATTTAAAGATTTTGTTAGATGAAATTTTTGGATTTGAAAATTTTATCGGA
257124098/1-1709 GGAAATGCTTATTTAAAGATTTTGTTAGATGAAATTTTTGGATTTGAAAATTTTATCGGA
257124102/1-1749 GGAAATGCTTATTTAAAGATTTTGTTAGATGAAATTTTTGGATTTGAAAATTTTATCGGA
257124085/1-1713 GGAAATGCTTATTTAAAGATTTTGTTAGATGAAATTTTTGGATTTGAAAATTTTATCGGA
257124080/1-1713 GGAAATGCTTATTTAAAGATTTTGTTAGATGAAATTTTTGGATTTGAAAATTTTATCGGA
257124071/1-1713 GGAAATGCTTATTTAAAGATTTTGTTAGATGAAATTTTTGGATTTGAAAATTTTATCGGA
257124075/1-1733 GGAAATGCTTATTTAAAGATTTTGTTAGATGAAATTTTTGGATTTGAAAATTTTATCGGA
257124104/1-1713 GGAAATGCTTATTTAAAGATTTTGTTAGATGAAATTTTTGGATTTGAAAATTTTATCGGA
257124074/1-1749 GGAAATGCTTATTTAAAGATTTTGTTAGATGAAATTTTTGGATTTGAAAATTTTATCGGA
257124097/1-1701 GGAAATGCTTATTTAAAGATTTTGTTAGATGAAATTTTTGGATTTGAAAATTTTATCGGA
257124128/1-1685 GGAAATGCTTATTTAAAGATTTTGTTAGATGAAATTTTTGGATTTGAAAATTTTATCGGA
257124119/1-1753 GGAAATGCTTATTTAAAGATTTTGTTAGATGAAATTTTTGGATTTGAAAATTTTATCGGA
257124072/1-1701 GGAAATGCTTATTTAAAGATTTTGTTAGATGAAATTTTTGGATTTGAAAATTTTATCGGA
257124109/1-1721 GGAAATGCTTATTTAAAGATTTTGTTAGATGAAATTTTTGGATTTGAAAATTTTATCGGA
257124114/1-1721 GGAAATGCTTATTTAAAGATTTTGTTAGATGAAATTTTTGGATTTGAAAATTTTATCGGA
257124082/1-1733 GGAAATGCTTATTTAAAGATTTTGTTAGATGAAATTTTTGGATTTGAAAATTTTATCGGA
257124077/1-1685 GGAAATGCTTATTTAAAGATTTTGTTAGATGAAATTTTTGGATTTGAAAATTTTATCGGA
257124081/1-1737 GGAAATGCTTATTTAAAGATTTTGTTAGATGAAATTTTTGGATTTGAAAATTTTATCGGA
257124070/1-1725 GGAAATGCTTATTTAAAGATTTTGTTAGATGAAATTTTTGGATTTGAAAATTTTATCGGA
257124069/1-1713 GGAAATGCTTATTTAAAGATTTTGTTAGATGAAATTTTTGGATTTGAAAATTTTATCGGA
257124066/1-1713 GGAAATGCTTATTTAAAGATTTTGTTAGATGAAATTTTTGGATTTGAAAATTTTATCGGA
257124117/1-1717 GGAAATGCTTATTTAAAGATTTTGTTAGATGAAATTTTTGGATTTGAAAATTTTATCGGA
257124061/1-1685 GGAAATGCTTATTTAAAGATTTTGTTAGATGAAATTTTTGGATTTGAAAATTTTATCGGA
257124078/1-1717 GGAAATGCTTATTTAAAGATTTTGTTAGATGAAATTTTTGGATTTGAAAATTTTATCGGA
257124096/1-1789 GGAAATGCTTATTTAAAGATTTTGTTAGATGAAATTTTTGGATTTGAAAATTTTATCGGA
257124058/1-1765 GGAAATGCTTATTTAAAGATTTTGTTAGATGAAATTTTTGGATTTGAAAATTTTATCGGA
257124129/1-1769 GGAAATGCTTATTTAAAGATTTTGTTAGATGAAATTTTTGGATTTGAAAATTTTATCGGA
257124068/1-1769 GGAAATGCTTATTTAAAGATTTTGTTAGATGAAATTTTTGGATTTGAAAATTTTATCGGA
257124110/1-1769 GGAAATGCTTATTTAAAGATTTTGTTAGATGAAATTTTTGGATTTGAAAATTTTATCGGA
257124084/1-1761 GGAAATGCTTATTTAAAGATTTTGTTAGATGAAATTTTTGGATTTGAAAATTTTATCGGA
257124108/1-1761 GGAAATGCTTATTTAAAGATTTTGTTAGATGAAATTTTTGGATTTGAAAATTTTATCGGA
257124083/1-1765 GGAAATGCTTATTTAAAGATTTTGTTAAATGAAATTTTTGGATTTGAAAATTTTATCGGA
257124079/1-1769 GGAAATGCTTATTTAAAGATTTTGTTAGATGAAATTTTTGGATTTGAAAATTTTATCGGA

257124137/1-1685 AATTTACCCACTATTATGAATTTAAAAGGTAATAATGATGAATATGCTTTTGCAGGCACT
257124106/1-1749 AATTTACCCACTATTATGAATTTAAAAGGTAATAATGATGAATATGCTTTTGCAGGCACT
257124122/1-1685 AATTTACCCACTATTATGAATTTAAAAGGTAATAATGATGAATATGCTTTTGCAGGCACT
257124103/1-1685 AATTTACCCACTATTATGAATTTAAAAGGTAATAATGATGAATATGCTTTTGCAGGCACT
257124062/1-1685 AATTTACCCACTATTATGAATTTAAAAGGTAATAATGATGAATATGCTTTTGCAGGCACT
257124107/1-1717 AATTTACCCACTATTATGAATTTAAAAGGTAATAATGATGAATATGCTTTTGCAGGCACT
257124101/1-1717 AATTTACCCACTATTATGAATTTAAAAGGTAATAATGATGAATATGCTTTTGCAGGCACT
257124086/1-1733 AATTTACCCACTATTATGAATTTAAAAGGTAATAATGATGAATATGCTTTTGCAGGCACT
257124113/1-1685 AATTTACCCACTATTATGAATTTAAAAGGTAATAATGATGAATATGCTTTTGCAGGCACT
257124064/1-1685 AATTTACCCACTATTATGAATTTAAAAGGTAATAATGATGAATATGCTTTTGCAGGCACT
257124063/1-1685 AATTTACCCACTATTATGAATTTAAAAGGTAATAATGATGAATATGCTTTTGCAGGCACT
257124060/1-1685 AATTTACCCACTATTATGAATTTAAAAGGTAATAATGATGAATATGCTTTTGCAGGCACT
257124125/1-1685 AATTTACCCACTATTATGAATTTAAAAGGTAATAATGATGAATATGCTTTTGCAGGCACT
257124116/1-1685 AATTTACCCACTATTATGAATTTAAAAGGTAATAATGATGAATATGCTTTTGCAGGCACT
257124124/1-1685 AATTTACCCACTATTATGAATTTAAAAGGTAATAATGATGAATATGCTTTTGCAGGCACT
257124123/1-1685 AATTTACCCACTATTATGAATTTAAAAGGTAATAATGATGAATATGCTTTTGCAGGCACT
257124067/1-1685 AATTTACCCACTATTATGAATTTAAAAGGTAATAATGATGAATATGCTTTTGCAGGCACT
257124138/1-1685 AATTTACCCACTATTATGAATTTAAAAGGTAATAATGATGAATATGCTTTTGCAGGCACT
257124133/1-1685 AATTTACCCACTATTATGAATTTAAAAGGTAATAATGATGAATATGCTTTTGCAGGCACT
257124126/1-1685 AATTTACCCACTATTATGAATTTAAAAGGTAATAATGATGAATATGCTTTTGCAGGCACT
257124095/1-1685 AATTTACCCACTATTATGAATTTAAAAGGTAATAATGATGAATATGCTTTTGCAGGCACT
257124092/1-1685 AATTTACCCACTATTATGAATTTAAAAGGTAATAATGATGAATATGCTTTTGCAGGCACT
257124088/1-1685 AATTTACCCACTATTATGAATTTAAAAGGTAATAATGATGAATATGCTTTTGCAGGCACT
257124132/1-1685 AATTTACCCACTATTATGAATTTAAAAGGTAATAATGATGAATATGCTTTTGCAGGCACT
257124130/1-1685 AATTTACCCACTATTATGAATTTAAAAGGTAATAATGATGAATATGCTTTTGCAGGCACT
257124112/1-1685 AATTTACCCACTATTATGAATTTAAAAGGTAATAATGATGAATATGCTTTTGCAGGCACT
257124094/1-1685 AATTTACCCACTATTATGAATTTAAAAGGTAATAATGATGAATATGCTTTTGCAGGCACT
257124091/1-1685 AATTTACCCACTATTATGAATTTAAAAGGTAATAATGATGAATATGCTTTTGCAGGCACT
257124065/1-1685 AATTTACCCACTATTATGAATTTAAAAGGTAATAATGATGAATATGCTTTTGCAGGCACT
257124089/1-1685 AATTTACCCACTATTATGAATTTAAAAGGTAATAATGATGAATATGCTTTTGCAGGCACT
257124093/1-1685 AATTTACCCACTATTATGAATTTAAAAGGTAATAATGATGAATATGCTTTTGCAGGCACT
257124100/1-1685 AATTTACCCACTATTATGAATTTAAAAGGTAATAATGATGAATATGCTTTTGCAGGCACT
257124127/1-1685 AATTTACCCACTATTATGAATTTAAAAGGTAATAATGATGAATATGCTTTTGCAGGCACT
257124134/1-1685 AATTTACCCACTATTATGAATTTAAAAGGTAATAATGATGAATATGCTTTTGCAGGCACT
257124057/1-1689 AATTTACCCACTATTATGAATTTAAAAGGTAATAATGATGAATATGCTTTTGCAGGCACT
257124120/1-1689 AATTTACCCACTATTATGAATTTAAAAGGTAATAATGATGAATATGCTTTTGCAGGCACT
257124059/1-1689 AATTTACCCACTATTATGAATTTAAAAGGTAATAATGATGAATATGCTTTTGCAGGCACT
257124136/1-1685 AATTTACCCACTATTATGAATTTAAAAGGTAATAATGATGAATATGCTTTTGCAGGCACT
257124135/1-1685 AATTTACCCACTATTATGAATTTAAAAGGGAATAATGATGAATATGCTTTTGCAGGCACT
257124131/1-1685 AATTTACCCACTATTATGAATTTAAAAGGTAATAATGATGAATATGCTTTTGCAGGCACT
257124121/1-1685 AATTTACCCACTATTATGAATTTAAAAGGTAATAATGATGAATATGCTTTTGCAGGCACT
257124076/1-1685 AATTTACCCACTATTATGAATTTAAAAGGTAATAATGATGAATATGCTTTTGCAGGCACT
257124087/1-1685 AATTTACCCACTATTATGAATTTAAAAGGTAATAATGATGAATATGCTTTTGCAGGCACT
257124118/1-1685 AATTTACCCACTATTATGAATTTAAAAGGTAATAATGATGAATATGCTTTTGCAGGCACT
257124105/1-1681 AATTTACCCACTATTATGAATTTAAAAGGTAATAATGATGAATATGCTTTTGCAGGCACT
257124098/1-1709 AATTTACCCACTATTATGAATTTAAAAGGTAATAATGATGAATATGCTTTTGCAGGCACT
257124102/1-1749 AATTTACCCACTATTATGAATTTAAAAGGTAATAATGATGAATATGCTTTTGCAGGCACT
257124085/1-1713 AATTTACCCACTATTATGAATTTAAAAGGTAATAATGATGAATATGCTTTTGCAGGCACT
257124080/1-1713 AATTTACCCACTATTATGAATTTAAAAGGTAATAATGATGAATATGCTTTTGCAGGCACT
257124071/1-1713 AATTTACCCACTATTATGAATTTAAAAGGTAATAATGATGAATATGCTTTTGCAGGCACT
257124075/1-1733 AATTTACCCACTATTATGAATTTAAAAGGTAATAATGATGAATATGCTTTTGCAGGCACT
257124104/1-1713 AATTTACCCACTATTATGAATTTAAAAGGTAATAATGATGAATATGCTTTTGCAGGCACT
257124074/1-1749 AATTTACCCACTATTATGAATTTAAAAGGTAATAATGATGAATATGCTTTTGCAGGCACT
257124097/1-1701 AATTTACCCACTATTATGAATTTAAAAGGTAATAATGATGAATATGCTTTTGCAGGCACT
257124128/1-1685 AATTTACCCACTATTATGAATTTAAAAGGTAATAATGATGAATATGCTTTTGCAGGCACT
257124119/1-1753 AATTTACCCACTATTATGAATTTAAAAGGTAATAATGATGAATATGCTTTTGCAGGCACT
257124072/1-1701 AATTTACCCACTATTATGAATTTAAAAGGTAATAATGATGAATATGCTTTTGCAGGCACT
257124109/1-1721 AATTTACCCACTATTATGAATTTAAAAGGTAATAATGATGAATATGCTTTTGCAGGCACT
257124114/1-1721 AATTTACCCACTATTATGAATTTAAAAGGTAATAATGATGAATATGCTTTTGCAGGCACT
257124082/1-1733 AATTTACCCACTATTATGAATTTAAAAGGTAATAATGATGAATATGCTTTTGCAGGCACT
257124077/1-1685 AATTTACCCACTATTATGAATTTAAAAGGTAATAATGATGAATATGCTTTTGCAGGCACT
257124081/1-1737 AATTTACCCACTATTATGAATTTAAAAGGTAATAATGATGAATATGCTTTTGCAGGCACT
257124070/1-1725 AATTTACCCACTATTATGAATTTAAAAGGTAATAATGATGAATATGCTTTTGCAGGCACT
257124069/1-1713 AATTTACCCACTATTATGAATTTAAAAGGTAATAATGATGAATATGCTTTTGCAGGCACT
257124066/1-1713 AATTTACCCACTATTATGAATTTAAAAGGTAATAATGATGAATATGCTTTTGCAGGCACT
257124117/1-1717 AATTTACCCACTATTATGAATTTAAAAGGTAATAATGATGAATATGCTTTTGCAGGCACT
257124061/1-1685 AATTTACCCACTATTATGAATTTAAAAGGTAATAATGATGAATATGCTTTTGCAGGCACT
257124078/1-1717 AATTTACCCACTATTATGAATTTAAAAGGTAATAATGATGAATATGCTTTTGCAGGCACT
257124096/1-1789 AATTTACCCACTATTATGAATTTAAAAGGTAATAATGATGAATATGCTTTTGCAGGCACT
257124058/1-1765 AATTTACCCACTATTATGAATTTAAAAGGTAATAATGATGAATATGCTTTTGCAGGCACT
257124129/1-1769 AATTTACCCACTATTATGAATTTAAAAGGTAATAATGATGAATATGCTTTTGCAGGCACT
257124068/1-1769 AATTTACCCACTATTATGAATTTAAAAGGTAATAATGATGAATATGCTTTTGCAGGCACT
257124110/1-1769 AATTTACCCACTATTATGAATTTAAAAGGTAATAATGATGAATATGCTTTTGCAGGCACT
257124084/1-1761 AATTTACCCACTATTATGAATTTAAAAGGTAATAATGATGAATATGCTTTTGCAGGCACT
257124108/1-1761 AATTTACCCACTATTATGAATTTAAAAGGTAATAATGATGAATATGCTTTTGCAGGCACT
257124083/1-1765 AATTTACCCACTATTATGAATTTAAAAGGGAATAATGATGAATATGCTTTTGCAGGCACT
257124079/1-1769 AATTTACCCACTATTATGAATTTAAAAGGTAATAATGATGAATATGCTTTTGCAGGCACT

257124137/1-1685 CACGAATACACACTAGTCTTTGCTAAAAATAAAGATAAATCTACTTTTTATGAATTTCCA
257124106/1-1749 CACGAATACACACTAGTCTTTGCTAAAAATAAAGATAAATCTACTTTTTATGAATTTCCA
257124122/1-1685 CACGAATACACACTAGTCTTTGCTAAAAATAAAGATAAATCTACTTTTTATGAATTTCCA
257124103/1-1685 CACGAATACACACTAGTCTTTGCTAAAAATAAAGATAAATCTACTTTTTATGAATTTCCA
257124062/1-1685 CACGAATACACACTAGTCTTTGCTAAAAATAAAGATAAATCTACTTTTTATGAATTTCCA
257124107/1-1717 CACGAATACACACTAGTCTTTGCTAAAAATAAAGATAAATCTACTTTTTATGAATTTCCA
257124101/1-1717 CACGAATACACACTAGTCTTTGCTAAAAATAAAGATAAATCTACTTTTTATGAATTTCCA
257124086/1-1733 CACGAATACACACTAGTCTTTGCTAAAAATAAAGATAAATCTACTTTTTATGAATTTCCA
257124113/1-1685 CACGAATACACACTAGTCTTTGCTAAAAATAAAGATAAATCTACTTTTTATGAATTTCCA
257124064/1-1685 CACGAATACACACTAGTCTTTGCTAAAAATAAAGATAAATCTACTTTTTATGAATTTCCA
257124063/1-1685 CACGAATACACACTAGTCTTTGCTAAAAATAAAGATAAATCTACTTTTTATGAATTTCCA
257124060/1-1685 CACGAATACACACTAGTCTTTGCTAAAAATAAAGATAAATCTACTTTTTATGAATTTCCA
257124125/1-1685 CACGAATACACACTAGTCTTTGCTAAAAATAAAGATAAATCTACTTTTTATGAATTTCCA
257124116/1-1685 CACGAATACACACTAGTCTTTGCTAAAAATAAAGATAAATCTACTTTTTATGAATTTCCA
257124124/1-1685 CACGAATACACACTAGTCTTTGCTAAAAATAAAGATAAATCTACTTTTTATGAATTTCCA
257124123/1-1685 CACGAATACACACTAGTCTTTGCTAAAAATAAAGATAAATCTACTTTTTATGAATTTCCA
257124067/1-1685 CACGAATACACACTAGTCTTTGCTAAAAATAAAGATAAATCTACTTTTTATGAATTTCCA
257124138/1-1685 CACGAATACACACTAGTCTTTGCTAAAAATAAAGATAAATCTACTTTTTATGAATTTCCA
257124133/1-1685 CACGAATACACACTAGTCTTTGCTAAAAATAAAGATAAATCTACTTTTTATGAATTTCCA
257124126/1-1685 CACGAATACACACTAGTCTTTGCTAAAAATAAAGATAAATCTACTTTTTATGAATTTCCA
257124095/1-1685 CACGAATACACACTAGTCTTTGCTAAAAATAAAGATAAATCTACTTTTTATGAATTTCCA
257124092/1-1685 CACGAATACACACTAGTCTTTGCTAAAAATAAAGATAAATCTACTTTTTATGAATTTCCA
257124088/1-1685 CACGAATACACACTAGTCTTTGCTAAAAATAAAGATAAATCTACTTTTTATGAATTTCCA
257124132/1-1685 CACGAATACACACTAGTCTTTGCTAAAAATAAAGATAAATCTACTTTTTATGAATTTCCA
257124130/1-1685 CACGAATACACACTAGTCTTTGCTAAAAATAAAGATAAATCTGCTTTTTATGAATTTCCA
257124112/1-1685 CACGAATACACACTAGTCTTTGCTAAAAATAAAGATAAATCTACTTTTTATGAATTTCCA
257124094/1-1685 CACGAATACACACTAGTCTTTGCTAAAAATAAAGATAAATCTACTTTTTATGAATTTCCA
257124091/1-1685 CACGAATACACACTAGTCTTTGCTAAAAATAAAGATAAATCTACTTTTTATGAATTTCCA
257124065/1-1685 CACGAATACACACTAGTCTTTGCTAAAAATAAAGATAAATCTACTTTTTATGAATTTCCA
257124089/1-1685 CACGAATACACACTAGTCTTTGCTAAAAATAAAGATAAATCTACTTTTTATGAATTTCCA
257124093/1-1685 CACGAATACACACTAGTCTTTGCTAAAAATAAAGATAAATCTACTTTTTATGAATTTCCA
257124100/1-1685 CACGAATACACACTAGTCTTTGCTAAAAATAAAGATAAATCTACTTTTTATGAATTTCCA
257124127/1-1685 CACGAATACACACTAGTCTTTGCTAAAAATAAAGATAAATCTACTTTTTATGAATTTCCA
257124134/1-1685 CACGAATACACACTAGTCTTTGCTAAAAATAAAGATAAATCTACTTTTTATGAATTTCCA
257124057/1-1689 CACGAATACACACTAGTCTTTGCTAAAAATAAAGATAAATCTACTTTTTATGAATTTCCA
257124120/1-1689 CACGAATACACACTAGTCTTTGCTAAAAATAAAGATAAATCTACTTTTTATGAATTTCCA
257124059/1-1689 CACGAATACACACTAGTCTTTGCTAAAAATAAAGATAAATCTACTTTTTATGAATTTCCA
257124136/1-1685 CACGAATACACACTAGTCTTTGCTAAAAATAAAGATAAATCTACTTTTTATGAATTTCCA
257124135/1-1685 CACGAATACACACTAGTCTTTGCTAAAAATAAAGATAAATCTACTTTTTATGAATTTCCA
257124131/1-1685 CACGAATACACACTAGTCTTTGCTAAAAATAAAGATAAATCTACTTTTTATGAATTTCCA
257124121/1-1685 CACGAATACACACTAGTCTTTGCTAAAAATAAAGATAAATCTACTTTTTATGAATTTCCA
257124076/1-1685 CACGAATACACACTAGTCTTTGCTAAAAATAAAGATAAATCTACTTTTTATGAATTTCCA
257124087/1-1685 CACGAATACACACTAGTCTTTGCTAAAAATAAAGATAAATCTACTTTTTATGAATTTCCA
257124118/1-1685 CACGAATACACACTAGTCTTTGCTAAAAATAAAGATAAATCTACTTTTTATGAATTTCCA
257124105/1-1681 CACGAATACACACTAGTCTTTGCTAAAAATAAAGATAAATCTACTTTTTATGAATTTCCA
257124098/1-1709 CACGAATACACACTAGTCTTTGCTAAAAATAAAGATAAATCTACTTTTTATGAATTTCCA
257124102/1-1749 CACGAATACACACTAGTCTTTGCTAAAAATAAAGATAAATCTACTTTTTATGAATTTCCA
257124085/1-1713 CACGAATACACACTAGTCTTTGCTAAAAATAAAGATAAATCTACTTTTTATGAATTTCCA
257124080/1-1713 CACGAATACACACTAGTCTTTGCTAAAAATAAAGATAAATCTACTTTTTATGAATTTCCA
257124071/1-1713 CACGAATACACACTAGTCTTTGCTAAAAATAAAGATAAATCTACTTTTTATGAATTTCCA
257124075/1-1733 CACGAATACACACTAGTCTTTGCTAAAAATAAAGATAAATCTACTTTTTATGAATTTCCA
257124104/1-1713 CACGAATACACACTAGTCTTTGCTAAAAATAAAGATAAATCTACTTTTTATGAATTTCCA
257124074/1-1749 CACGAATACACACTAGTCTTTGCTAAAAATAAAGATAAATCTACTTTTTATGAATTTCCA
257124097/1-1701 CACGAATACACACTAGTCTTTGCTAAAAATAAAGATAAATCTACTTTTTATGAATTTCCA
257124128/1-1685 CACGAATACACACTAGTCTTTGCTAAAAATAAAGATAAATCTACTTTTTATGAATTTCCA
257124119/1-1753 CACGAATACACACTAGTCTTTGCTAAAAATAAAGATAAATCTACTTTTTATGAATTTCCA
257124072/1-1701 CACGAATACACACTAGTCTTTGCTAAAAATAAAGATAAATCTACTTTTTATGAATTTCCA
257124109/1-1721 CACGAATACACACTAGTCTTTGCTAAAAATAAAGATAAATCTACTTTTTATGAATTTCCA
257124114/1-1721 CACGAATACACACTAGTCTTTGCTAAAAATAAAGATAAATCTACTTTTTATGAATTTCCA
257124082/1-1733 CACGAATACACACTAGTCTTTGCTAAAAATAAAGATAAATCTACTTTTTATGAATTTCCA
257124077/1-1685 CACGAATACACACTAGTCTTTGCTAAAAATAAAGATAAATCTACTTTTTATGAATTTCCA
257124081/1-1737 CACGAATACACACTAGTCTTTGCTAAAAATAAAGATAAATCTACTTTTTATGAATTTCCA
257124070/1-1725 CACGAATACACACTAGTCTTTGCTAAAAATAAAGATAAATCTACTTTTTATGAATTTCCA
257124069/1-1713 CACGAATACACACTAGTCTTTGCTAAAAATAAAGATAAATCTACTTTTTATGAATTTCCA
257124066/1-1713 CACGAATACACACTAGTCTTTGCTAAAAATAAAGATAAATCTACTTTTTATGAATTTCCA
257124117/1-1717 CACGAATACACACTAGTCTTTGCTAAAAATAAAGATAAATCTACTTTTTATGAATTTCCA
257124061/1-1685 CACGAATACACACTAGTCTTTGCTAAAAATAAAGATAAATCTACTTTTTATGAATTTCCA
257124078/1-1717 CACGAATACACACTAGTCTTTGCTAAAAATAAAGATAAATCTACTTTTTATGAATTTCCA
257124096/1-1789 CACGAATACACACTAGTCTTTGCTAAAAATAAAGATAAATCTACTTTTTATGAATTTCCA
257124058/1-1765 CACGAATACACACTAGTCTTTGCTAAAAATAAAGATAAATCTACTTTTTATGAATTTCCA
257124129/1-1769 CACGAATACACACTAGTCTTTGCTAAAAATAAAGATAAATCTACTTTTTATGAATTTCCA
257124068/1-1769 CACGAATACACACTAGTCTTTGCTAAAAATAAAGATAAATCTACTTTTTATGAATTTCCA
257124110/1-1769 CACGAATACACACTAGTCTTTGCTAAAAATAAAGATAAATCTACTTTTTATGAATTTCCA
257124084/1-1761 CACGAATACACACTAGTCTTTGCTAAAAATAAAGATAAATCTACTTTTTATGAATTTCCA
257124108/1-1761 CACGAATACACACTAGTCTTTGCTAAAAATAAAGATAAATCTACTTTTTATGAATTTCCA
257124083/1-1765 CACGAATACACACTAGTCTTTGCTAAAAATAAAGATAAATCTACTTTTTATGAATTTCCA
257124079/1-1769 CACGAATACACACTAGTCTTTGCTAAAAATAAAGATAAATCTACTTTTTATGAATTTCCC

257124137/1-1685 ATAGATGAAGATAATTTTTTAGAGAAATGGGAAGAAGATGAAATTGGGTTTTATAAAAAA
257124106/1-1749 ATAGATGAAGATAATTTTTTAGAGAAATGGGAAGAAGATGAAATTGGGTTTTATAAAAAA
257124122/1-1685 ATAGATGAAGATAATTTTTTAGAGAAATGGGAAGAAGATGAAATTGGGTTTTATAAAAAA
257124103/1-1685 ATAGATGAAGATAATTTTTTAGAGAAATGGGAAGAAGATGAAATTGGGTTTTATAAAAAA
257124062/1-1685 ATAGATGAAGATAATTTTTTAGAGAAATGGGAAGAAGATGAAATTGGGTTTTATAAAAAA
257124107/1-1717 ATAGATGAAGATAATTTTTTAGAGAAATGGGAAGAAGATGAAATTGGGTTTTATAAAAAA
257124101/1-1717 ATAGATGAAGATAATTTTTTAGAGAAATGGGAAGAAGATGAAATTGGGTTTTATAAAAAA
257124086/1-1733 ATAGATGAAGATAATTTTTTAGAGAAATGGGAAGAAGATGAAATTGGGTTTTATAAAAAA
257124113/1-1685 ATAGATGAAGATAATTTTTTAGAGAAATGGGAAGAAGATGAAATTGGGTTTTATAAAAAA
257124064/1-1685 ATAGATGAAGATAATTTTTTAGAGAAATGGGAAGAAGATGAAATTGGGTTTTATAAAAAA
257124063/1-1685 ATAGATGAAGATAATTTTTTAGAGAAATGGGAAGAAGATGAAATTGGGTTTTATAAAAAA
257124060/1-1685 ATAGATGAAGATAATTTTTTAGAGAAATGGGAAGAAGATGAAATTGGGTTTTATAAAAAA
257124125/1-1685 ATAGATGAAGATAATTTTTTAGAGAAATGGGAAGAAGATGAAATTGGGTTTTATAAAAAA
257124116/1-1685 ATAGATGAAGATAATTTTTTAGAGAAATGGGAAGAAGATGAAATTGGGTTTTATAAAAAA
257124124/1-1685 ATAGATGAAGATAATTTTTTAGAGAAATGGGAAGAAGATGAAATTGGGTTTTATAAAAAA
257124123/1-1685 ATAGATGAAGATAATTTTTTAGAGAAATGGGAAGAAGATGAAATTGGGTTTTATAAAAAA
257124067/1-1685 ATAGATGAAGATAATTTTTTAGAGAAATGGGAAGAAGATGAAATTGGGTTTTATAAAAAA
257124138/1-1685 ATAGATGAAGATAATTTTTTAGAGAAATGGGAAGAAGATGAAATTGGGTTTTATAAAAAA
257124133/1-1685 ATAGATGAAGATAATTTTTTAGAGAAATGGGAAGAAGATGAAATTGGGTTTTATAAAAAA
257124126/1-1685 ATAGATGAAGATAATTTTTTAGAGAAATGGGAAGAAGATGAAATTGGGTTTTATAAAAAA
257124095/1-1685 ATAGATGAAGATAATTTTTTAGAGAAATGGGAAGAAGATGAAATTGGGTTTTATAAAAAA
257124092/1-1685 ATAGATGAAGATAATTTTTTAGAGAAATGGGAAGAAGATGAAATTGGGTTTTATAAAAAA
257124088/1-1685 ATAGATGAAGATAATTTTTTAGAGAAATGGGAAGAAGATGAAATTGGGTTTTATAAAAAA
257124132/1-1685 ATAGATGAAGATAATTTTTTAGAGAAATGGGAAGAAGATGAAATTGGGTTTTATAAAAAA
257124130/1-1685 ATAGATGAAGATAATTTTTTAGAGAAATGGGAAGAAGATGAAATTGGGTTTTATAAAAAA
257124112/1-1685 ATAGATGAAGATAATTTTTTAGAGAAATGGGAAGAAGATGAAATTGGGTTTTATAAAAAA
257124094/1-1685 ATAGATGAAGATAATTTTTTAGAGAAATGGGAAGAAGATGAAATTGGGTTTTATAAAAAA
257124091/1-1685 ATAGATGAAGATAATTTTTTAGAGAAATGGGAAGAAGATGAAATTGGGTTTTATAAAAAA
257124065/1-1685 ATAGATGAAGATAATTTTTTAGAGAAATGGGAAGAAGATGAAATTGGGTTTTATAAAAAA
257124089/1-1685 ATAGATGAAGATAATTTTTTAGAGAAATGGGAAGAAGATGAAATTGGGTTTTATAAAAAA
257124093/1-1685 ATAGATGAAGATAATTTTTTAGAGAAATGGGAAGAAGATGAAATTGGGTTTTATAAAAAA
257124100/1-1685 ATAGATGAAGATAATTTTTTAGAGAAATGGGAAGAAGATGAAATTGGGTTTTATAAAAAA
257124127/1-1685 ATAGATGAAGATAATTTTTTAGAGAAATGGGAAGAAGATGAAATTGGGTTTTATAAAAAA
257124134/1-1685 ATAGATGAAGATAATTTTTTAGAGAAATGGGAAGAAGATGAAATTGGGTTTTATAAAAAA
257124057/1-1689 ATAGATGAAGATAATTTTTTAGAGAAATGGGAAGAAGATGAAATTGGGTTTTATAAAAAA
257124120/1-1689 ATAGATGAAGATAATTTTTTAGAGAAATGGGAAGAAGATGAAATTGGGTTTTATAAAAAA
257124059/1-1689 ATAGATGAAGATAATTTTTTAGAGAAATGGGAAGAAGATGAAATTGGGTTTTATAAAAAA
257124136/1-1685 ATAGATGAAGATAATTTTTTAGAGAAATGGGAAGAAGATGAAATTGGGTTTTATAAAAAA
257124135/1-1685 ATAGATGAAGATAATTTTTTAGAGAAATGGGAAGAAGATGAAATTGGGTTTTATAAAAAA
257124131/1-1685 ATAGATGAAGATAATTTTTTAGAGAAATGGGAAGAAGATGAAATTGGGTTTTATAAAAAA
257124121/1-1685 ATAGATGAAGATAATTTTTTAGAGAAATGGGAAGAAGATGAAATTGGGTTTTATAAAAAA
257124076/1-1685 ATAGATGAAGATAATTTTTTAGAGAAATGGGAAGAAGATGAAATTGGGTTTTATAAAAAA
257124087/1-1685 ATAGATGAAGATAATTTTTTAGAGAAATGGGAAGAAGATGAAATTGGGTTTTATAAAAAA
257124118/1-1685 ATAGATGAAGATAATTTTTTAGAGAAATGGGAAGAAGATGAAATTGGGTTTTATAAAAAA
257124105/1-1681 ATAGATGAAGATAATTTTTTAGAGAAATGGGAAGAAGATGAAATTGGGTTTTATAAAAAA
257124098/1-1709 ATAGATGAAGATAATTTTTTAGAGAAATGGGAAGAAGATGAAATTGGGTTTTATAAAAAA
257124102/1-1749 ATAGATGAAGATAATTTTTTAGAGAAATGGGAAGAAGATGAAATTGGGTTTTATAAAAAA
257124085/1-1713 ATAGATGAAGATAATTTTTTAGAGAAATGGGAAGAAGATGAAATTGGGTTTTATAAAAAA
257124080/1-1713 ATAGATGAAGATAATTTTTTAGAGAAATGGGAAGAAGATGAAATTGGGTTTTATAAAAAA
257124071/1-1713 ATAGATGAAGATAATTTTTTAGAGAAATGGGAAGAAGATGAAATTGGGTTTTATAAAAAA
257124075/1-1733 ATAGATGAAGATAATTTTTTAGAGAAATGGGAAGAAGATGAAATTGGGTTTTATAAAAAA
257124104/1-1713 ATAGATGAAGATAATTTTTTAGAGAAATGGGAAGAAGATGAAATTGGGTTTTATAAAAAA
257124074/1-1749 ATAGATGAAGATAATTTTTTAGAGAAATGGGAAGAAGATGAAATTGGGTTTTATAAAAAA
257124097/1-1701 ATAGATGAAGATAATTTTTTAGAGAAATGGGAAGAAGATGAAATTGGGTTTTATAAAAAA
257124128/1-1685 ATAGATGAAGATAATTTTTTAGAGAAATGGGAAGAAGATGAAATTGGGTTTTATAAAAAA
257124119/1-1753 ATAGATGAAGATAATTTTTTAGAGAAATGGGAAGAAGATGAAATTGGGTTTTATAAAAAA
257124072/1-1701 ATAGATGAAGATAATTTTTTAGAGAAATGGGAAGAAGATGAAATTGGGGTTTATAAAAAA
257124109/1-1721 ATAGATGAAGATAATTTTTTAGAGAAATGGGAAGAAGATGAAATTGGGTTTTATAAAAAA
257124114/1-1721 ATAGATGAAGATAATTTTTTAGAGAAATGGGAAGAAGATGAAATTGGGTTTTATAAAAAA
257124082/1-1733 ATAGATGAAGATAATTTTTTAGAGAAATGGGAAGAAGATGAAATTGGGTTTTATAAAAAA
257124077/1-1685 ATAGATGAAGATAATTTTTTAGAGAAATGGGAAGAAGATGAAATTGGGTTTTATAAAAAA
257124081/1-1737 ATAGATGAAGATAATTTTTTAGAGAAATGGGAAGAAGATGAAATTGGGTTTTATAAAAAA
257124070/1-1725 ATAGATGAAGATAATTTTTTAGAGAAATGGGAAGAAGATGAAATTGGGTTTTATAAAAAA
257124069/1-1713 ATAGATGAAGATAATTTTTTAGAGAAATGGGAAGAAGATGAAATTGGGTTTTATAAAAAA
257124066/1-1713 ATAGATGAAGATAATTTTTTAGAGAAATGGGAAGAAGATGAAATTGGGTTTTATAAAAAA
257124117/1-1717 ATAGATGAAGATAATTTTTTAGAGAAATGGGAAGAAGATGAAATTGGGTTTTATAAAAAA
257124061/1-1685 ATAGATGAAGATAATTTTTTAGAGAAATGGGAAGAAGATGAAATTGGGTTTTATAAAAAA
257124078/1-1717 ATAGATGAAGATAATTTTTTAGAGAAATGGGAAGAAGATGAAATTGGGTTTTATAAAAAA
257124096/1-1789 ATAGATGAAGATAATTTTTTAGAGAAATGGGAAGAAGATGAAATTGGGTTTTATAAAAAA
257124058/1-1765 ATAGATGAAGATAATTTTTTAGAGAAATGGGAAGAAGATGAAATTGGGTTTTATAAAAAA
257124129/1-1769 ATAGATGAAGATAATTTTTTAGAGAAATGGGAAGAAGATGAAATTGGGTTTTATAAAAAA
257124068/1-1769 ATAGATGAAGATAATTTTTTAGAGAAATGGGAAGAAGATGAAATTGGGTTTTATAAAAAA
257124110/1-1769 ATAGATGAAGATAATTTTTTAGAGAAATGGGAAGAAGATGAAATTGGGTTTTATAAAAAA
257124084/1-1761 ATAGATGAAGATAATTTTTTAGAGAAATGGGAAGAAGATGAAATTGGGTTTTATAAAAAA
257124108/1-1761 ATAGATGAAGATAATTTTTTAGAGAAATGGGAAGAAGATGAAATTGGGTTTTATAAAAAA
257124083/1-1765 ATAGATGAAGATAATTTTTTAGAGAAATGGGAAGAAGATGAAATTGGGTTTTATAAAAAA
257124079/1-1769 ATAGATGAAGATAATTTTTTAGAGAAATGGGAAGAAGATGAAATTGGGTTTTATAAAAAA

257124137/1-1685 GGAGCTCCAATGCGAGCAACAGGAACCGAAGATAAAAGAGAAGATAGACCTGAAATGTTC
257124106/1-1749 GGAGCTCCAATGCGAGCAACAGGAACCGAAGATAAAAGAGAAGATAGACCTGAAATGTTC
257124122/1-1685 GGAGCTCCAATGCGAGCAACAGGAACCGAAGATAAAAGAGAAGATAGACCTGAAATGTTC
257124103/1-1685 GGAGCTCCAATGCGAGCAACAGGAACCGAAGATAAAAGAGAAGATAGACCTGAAATGTTC
257124062/1-1685 GGAGCTCCAATGCGAGCAACAGGAACCGAAGATAAAAGAGAAGATAGACCTGAAATGTTC
257124107/1-1717 GGAGCTCCAATGCGAGCAACAGGAACCGAAGATAAAAGAGAAGATAGACCTGAAATGTTC
257124101/1-1717 GGAGCTCCAATGCGAGCAACAGGAACCGAAGATAAAAGAGAAGATAGACCTGAAATGTTC
257124086/1-1733 GGAGCTCCAATGCGAGCAACAGGAACCGAAGATAAAAGAGAAGATAGACCTGAAATGTTC
257124113/1-1685 GGAGCTCCAATGCGAGCAACAGGAACCGAAGATAAAAGAGAAGATAGACCTGAAATGTTC
257124064/1-1685 GGAGCTCCAATGCGAGCAACAGGAACCGAAGATAAAAGAGAAGATAGACCTGAAATGTTC
257124063/1-1685 GGAGCTCCAATGCGAGCAACAGGAACCGAAGATAAAAGAGAAGATAGACCTGAAATGTTC
257124060/1-1685 GGAGCTCCAATGCGAGCAACAGGAACCGAAGATAAAAGAGAAGATAGACCTGAAATGTTC
257124125/1-1685 GGAGCTCCAATGCGAGCAACAGGAACCGAAGATAAAAGAGAAGATAGACCTGAAATGTTC
257124116/1-1685 GGAGCTCCAATGCGAGCAACAGGAACCGAAGATAAAAGAGAAGATAGACCTGAAATGTTC
257124124/1-1685 GGAGCTCCAATGCGAGCAACAGGAACCGAAGATAAAAGAGAAGATAGACCTGAAATGTTC
257124123/1-1685 GGAGCTCCAATGCGAGCAACAGGAACCGAAGATAAAAGAGAAGATAGACCTGAAATGTTC
257124067/1-1685 GGAGCTCCAATGCGAGCAACAGGAACCGAAGATAAAAGAGAAGATAGACCTGAAATGTTC
257124138/1-1685 GGAGCTCCAATGCGAGCAACAGGAACCGAAGATAAAAGAGAAGATAGACCTGAAATGTTC
257124133/1-1685 GGAGCTCCAATGCGAGCAACAGGAACCGAAGATAAAAGAGAAGATAGACCTGAAATGTTC
257124126/1-1685 GGAGCTCCAATGCGAGCAACAGGAACCGAAGATAAAAGAGAAGATAGACCTGAAATGTTC
257124095/1-1685 GGAGCTCCAATGCGAGCAACAGGAACCGAAGATAAAAGAGAAGATAGACCTGAAATGTTC
257124092/1-1685 GGAGCTCCAATGCGAGCAACAGGAACCGAAGATAAAAGAGAAGATAGACCTGAAATGTTC
257124088/1-1685 GGAGCTCCAATGCGAGCAACAGGAACCGAAGATAAAAGAGAAGATAGACCTGAAATGTTC
257124132/1-1685 GGAGCTCCAATGCGAGCAACAGGAACCGAAGATAAAAGAGAAGATAGACCTGAAATGTTC
257124130/1-1685 GGAGCTCCAATGCGAGCAACAGGAACCGAAGATAAAAGAGAAGATAGACCTGAAATGTTC
257124112/1-1685 GGAGCTCCAATGCGAGCAACAGGAACCGAAGATAAAAGAGAAGATAGACCTGAAATGTTC
257124094/1-1685 GGAGCTCCAATGCGAGCAACAGGAACCGAAGATAAAAGAGAAGATAGACCTGAAATGTTC
257124091/1-1685 GGAGCTCCAATGCGAGCAACAGGAACCGAAGATAAAAGAGAAGATAGACCTGAAATGTTC
257124065/1-1685 GGAGCTCCAATGCGAGCAACAGGAACCGAAGATAAAAGAGAAGATAGACCTGAAATGTTC
257124089/1-1685 GGAGCTCCAATGCGAGCAACAGGAACCGAAGATAAAAGAGAAGATAGACCTGAAATGTTC
257124093/1-1685 GGAGCTCCAATGCGAGCAACAGGAACCGAAGATAAAAGAGAAGATAGACCTGAAATGTTC
257124100/1-1685 GGAGCTCCAATGCGAGCAACAGGAACCGAAGATAAAAGAGAAGATAGACCTGAAATGTTC
257124127/1-1685 GGAGCTCCAATGCGAGCAACAGGAACCGAAGATAAAAGAGAAGATAGACCTGAAATGTTC
257124134/1-1685 GGAGCTCCAATGCGAGCAACAGGAACCGAAGATAAAAGAGAAGATAGACCTGAAATGTTC
257124057/1-1689 GGAGCTCCAATGCGAGCAACAGGAACCGAAGATAAAAGAGAAGATAGACCTGAAATGTTC
257124120/1-1689 GGAGCTCCAATGCGAGCAACAGGAACCGAAGATAAAAGAGAAGATAGACCTGAAATGTTC
257124059/1-1689 GGAGCTCCAATGCGAGCAACAGGAACCGAAGATAAAAGAGAAGATAGACCTGAAATGTTC
257124136/1-1685 GGAGCTCCAATGCGAGCAACAGGAACCGAAGATAAAAGAGAAGATAGACCTGAAATGGTC
257124135/1-1685 GGAGCTCCAATGCGAGCAACAGGAACCGAAGATAAAAGAGAAGATAGACCTGAAATGGTC
257124131/1-1685 GGAGCTCCAATGCGAGCAACAGGAACCGAAGATAAAAGAGAAGATAGACCTGAAATGGTC
257124121/1-1685 GGAGCTCCAATGCGAGCAACAGGAACCGAAGATAAAAGAGAAGATAGACCTGAAATGTTC
257124076/1-1685 GGAGCTCCAATGCGAGCAACAGGAACCGAAGATAAAAGAGAAGATAGACCTGAAATGTTC
257124087/1-1685 GGAGCTCCAATGCGAGCAACAGGAACCGAAGATAAAAGAGAAGATAGACCTGAAATGTTC
257124118/1-1685 GGAGCTCCAATGCGAGCAACAGGAACCGAAGATAAAAGAGAAGATAGACCTGAAATGTTC
257124105/1-1681 GGAGCTCCAATGCGAGCAACAGGAACCGAAGATAAAAGAGAAGATAGACCTGAAATGTTC
257124098/1-1709 GGAGCTCCAATGCGAGCAACAGGAACCGAAGATAAAAGAGAAGATAGACCTGAAATGTTC
257124102/1-1749 GGAGCTCCAATGCGAGCAACAGGAACCGAAGATAAAAGAGAAGATAGACCTGAAATGTTC
257124085/1-1713 GGAGCTCCAATGCGAGCAACAGGAACCGAAGATAAAAGAGAAGATAGACCTGAAATGTTC
257124080/1-1713 GGAGCTCCAATGCGAGCAACAGGAACCGAAGATAAAAGAGAAGATAGACCTGAAATGTTC
257124071/1-1713 GGAGCTCCAATGCGAGCAACAGGAACCGAAGATAAAAGAGAAGATAGACCTGAAATGTTC
257124075/1-1733 GGAGCTCCAATGCGAGCAACAGGAACCGAAGATAAAAGAGAAGATAGACCTGAAATGTTC
257124104/1-1713 GGAGCTCCAATGCGAGCAACAGGAACCGAAGATAAAAGAGAAGATAGACCTGAAATGTTC
257124074/1-1749 GGAGCTCCAATGCGAGCAACAGGAACCGAAGATAAAAGAGAAGATAGACCTGAAATGTTC
257124097/1-1701 GGAGCTCCAATGCGAGCAACAGGAACCGAAGATAAAAGAGAAGATAGACCTGAAATGTTC
257124128/1-1685 GGAGCTCCAATGCGAGCAACAGGAACCGAAGATAAAAGAGAAGATAGACCTGAAATGTTC
257124119/1-1753 GGAGCTCCAATGCGAGCAACAGGAACCGAAGATAAAAGAGAAGATAGACCTGAAATGTTC
257124072/1-1701 GGAGCTCCAATGCGAGCAACAGGAACCGAAGATAAAAGAGAAGATAGACCTGAAATGTTC
257124109/1-1721 GGAGCTCCAATGCGAGCAACAGGAACCGAAGATAAAAGAGAAGATAGACCTGAAATGTTC
257124114/1-1721 GGAGCTCCAATGCGAGCAACAGGAACCGAAGATAAAAGAGAAGATAGACCTGAAATGTTC
257124082/1-1733 GGAGCTCCAATGCGAGCAACAGGAACCGAAGATAAAAGAGAAGATAGACCTGAAATGTTC
257124077/1-1685 GGAGCTCCAATGCGAGCAACAGGAACCGAAGATAAAAGAGAAGATAGACCTGAAATGTTC
257124081/1-1737 GGAGCTCCAATGCGAGCAACAGGAACCGAAGATAAAAGAGAAGATAGACCTGAAATGTTC
257124070/1-1725 GGAGCTCCAATGCGAGCAACAGGAACCGAAGATAAAAGAGAAGATAGACCTGAAATGTTC
257124069/1-1713 GGAGCTCCAATGCGAGCAACAGGAACCGAAGATAAAAGAGAAGATAGACCTGAAATGTTC
257124066/1-1713 GGAGCTCCAATGCGAGCAACAGGAACCGAAGATAAAAGAGAAGATAGACCTGAAATGTTC
257124117/1-1717 GGAGCTCCAATGCGAGCAACAGGAACCGAAGATAAAAGAGAAGATAGACCTGAAATGTTC
257124061/1-1685 GGAGCTCCAATGCGAGCAACAGGAACCGAAGATAAAAGAGAAGATAGACCTGAAATGTTC
257124078/1-1717 GGAGCTCCAATGCGAGCAACAGGAACCGAAGATAAAAGAGAAGATAGACCTGAAATGTTC
257124096/1-1789 GGAGCTCCAATGCGAGCAACAGGAACCGAAGATAAAAGAGAAGATAGACCTGAAATGTTC
257124058/1-1765 GGAGCTCCAATGCGAGCAACAGGAACCGAAGATAAAAGAGAAGATAGACCTGAAATGTTC
257124129/1-1769 GGAGCTCCAATGCGAGCAACAGGAACCGAAGATAAAAGAGAAGATAGACCTGAAATGTTC
257124068/1-1769 GGAGCTCCAATGCGAGCAACAGGAACCGAAGATAAAAGAGAAGATAGACCTGAAATGTTC
257124110/1-1769 GGAGCTCCAATGCGAGCAACAGGAACCGAAGATAAAAGAGAAGATAGACCTGAAATGTTC
257124084/1-1761 GGAGCTCCAATGCGAGCAACAGGAACCGAAGATAAAAGAGAAGATAGACCTGAAATGTTC
257124108/1-1761 GGAGCTCCAATGCGAGCAACAGGAACCGAAGATAAAAGAGAAGATAGACCTGAAATGTTC
257124083/1-1765 GGAGCTCCAATGCGAGCAACAGGAACCGAAGATAAAAGAGAAGATAGACCTGCAGTGTTC
257124079/1-1769 GGAGCTCCAATGCGAGCAACAGGAACCGAAGATAAAAGAGAAGATAGACCTGAAATGTTC

257124137/1-1685 TATCCTTTTTTGGTAAAAAATAACACAGTTAGTACAATTACAGATGAAGAATTTTCTCAA
257124106/1-1749 TATCCTTTTTTGGTAAAAAATAACACAGTTAGTACAATTACAGATGAAGAATTTTCTCAA
257124122/1-1685 TATCCTTTTTTGGTAAAAAATAACACAGTTAGTACAATTACAGATGAAGAATTTTCTCAA
257124103/1-1685 TATCCTTTTTTGGTAAAAAATAACACAGTTAGTACAATTACAGATGAAGAATTTTCTCAA
257124062/1-1685 TATCCTTTTTTGGTAAAAAATAACACAGTTAGTACAATTACAGATGAAGAATTTTCTCAA
257124107/1-1717 TATCCTTTTTTGGTAAAAAATAACACAGTTAGTACAATTACAGATGAAGAATTTTCTCAA
257124101/1-1717 TATCCTTTTTTGGTAAAAAATAACACAGTTAGTACAATTACAGATGAAGAATTTTCTCAA
257124086/1-1733 TATCCTTTTTTGGTAAAAAATAACACAGTTAGTACAATTACAGATGAAGAATTTTCTCAA
257124113/1-1685 TATCCTTTTTTGGTAAAAAATAACACAGTTAGTACAATTACAGATGAAGAATTTTCTCAA
257124064/1-1685 TATCCTTTTTTGGTAAAAAATAACACAGTTAGTACAATTACAGATGAAGAATTTTCTCAA
257124063/1-1685 TATCCTTTTTTGGTAAAAAATAACACAGTTAGTACAATTACAGATGAAGAATTTTCTCAA
257124060/1-1685 TATCCTTTTTTGGTAAAAAATAACACAGTTAGTACAATTACAGATGAAGAATTTTCTCAA
257124125/1-1685 TATCCTTTTTTGGTAAAAAATAACACAGTTAGTACAATTACAGATGAAGAATTTTCTCAA
257124116/1-1685 TATCCTTTTTTGGTAAAAAATAACACAGTTAGTACAATTACAGATGAAGAATTTTCTCAA
257124124/1-1685 TATCCTTTTTTGGTAAAAAATAACACAGTTAGTACAATTACAGATGAAGAATTTTCTCAA
257124123/1-1685 TATCCTTTTTTGGTAAAAAATAACACAGTTAGTACAATTACAGATGAAGAATTTTCTCAA
257124067/1-1685 TATCCTTTTTTGGTAAAAAATAACACAGTTAGTACAATTACAGATGAAGAATTTTCTCAA
257124138/1-1685 TATCCTTTTTTGGTAAAAAATAACACAGTTAGTACAATTACAGATGAAGAATTTTCTCAA
257124133/1-1685 TATCCTTTTTTGGTAAAAAATAACACAGTTAGTACAATTACAGATGAAGAATTTTCTCAA
257124126/1-1685 TATCCTTTTTTGGTAAAAAATAACACAGTTAGTACAATTACAGATGAAGAATTTTCTCAA
257124095/1-1685 TATCCTTTTTTGGTAAAAAATAACACAGTTAGTACAATTACAGATGAAGAATTTTCTCAA
257124092/1-1685 TATCCTTTTTTGGTAAAAAATAACACAGTTAGTACAATTACAGATGAAGAATTTTCTCAA
257124088/1-1685 TATCCTTTTTTGGTAAAAAATAACACAGTTAGTACAATTACAGATGAAGAATTTTCTCAA
257124132/1-1685 TATCCTTTTTTGGTAAAAAATAACACAGTTAGTACAATTACAGATGAAGAATTTTCTCAA
257124130/1-1685 TATCCTTTTTTGGTAAAAAATAACACAGTTAGTACAATTACAGATGAAGAATTTTCTCAA
257124112/1-1685 TATCCTTTTTTGGTAAAAAATAACACAGTTAGTACAATTACAGATGAAGAATTTTCTCAA
257124094/1-1685 TATCCTTTTTTGGTAAAAAATAACACAGTTAGTACAATTACAGATGAAGAATTTTCTCAA
257124091/1-1685 TATCCTTTTTTGGTAAAAAATAACACAGTTAGTACAATTACAGATGAAGAATTTTCTCAA
257124065/1-1685 TATCCTTTTTTGGTAAAAAATAACACAGTTAGTACAATTACAGATGAAGAATTTTCTCAA
257124089/1-1685 TATCCTTTTTTGGTAAAAAATAACACAGTTAGTACAATTACAGATGAAGAATTTTCTCAA
257124093/1-1685 TATCCTTTTTTGGTAAAAAATAACACAGTTAGTACAATTACAGATGAAGAATTTTCTCAA
257124100/1-1685 TATCCTTTTTTGGTAAAAAATAACACAGTTAGTACAATTACAGATGAAGAATTTTCTCAA
257124127/1-1685 TATCCTTTTTTGGTAAAAAATAACACAGTTAGTACAATTACAGATGAAGAATTTTCTCAA
257124134/1-1685 TATCCTTTTTTGGTAAAAAATAACACAGTTAGTACAATTACAGATGAAGAATTTTCTCAA
257124057/1-1689 TATCCTTTTTTGGTAAAAAATAACACAGTTAGTACAATTACAGATGAAGAATTTTCTCAA
257124120/1-1689 TATCCTTTTTTGGTAAAAAATAACACAGTTAGTACAATTACAGATGAAGAATTTTCTCAA
257124059/1-1689 TATCCTTTTTTGGTAAAAAATAACACAGTTAGTACAATTACAGATGAAGAATTTTCTCAA
257124136/1-1685 TATCCTTTTTTGGTAAAAAATAACACAGTTAGTACAATTACAGATGAAGAATTTTCTCAA
257124135/1-1685 TATCCTTTTTTGGTAAAAAATAACACAGTTAGTACAATTACAGATGAAGAATTTTCTCAA
257124131/1-1685 TATCCTTTTTTGGTAAAAAATAACACAGTTAGTACAATTACAGATGAAGAATTTTCTCAA
257124121/1-1685 TATCCTTTTTTGGTAAAAAATAACACAGTTAGTACAATTACAGATGAAGAATTTTCTCAA
257124076/1-1685 TATCCTTTTTTGGTAAAAAATAACACAGTTAGTACAATTACAGATGAAGAATTTTCTCAA
257124087/1-1685 TATCCTTTTTTGGTAAAAAATAACACAGTTAGTACAATTACAGATGAAGAATTTTCTCAA
257124118/1-1685 TATCCTTTTTTGGTAAAAAATAACACAGTTAGTACAATTACAGATGAAGAATTTTCTCAA
257124105/1-1681 TATCCTTTTTTGGTAAAAAATAACACAGTTAGTACAATTACAGATGAAGAATTTTCTCAA
257124098/1-1709 TATCCTTTTTTGGTAAAAAATAACACAGTTAGTACAATTACAGATGAAGAATTTTCTCAA
257124102/1-1749 TATCCTTTTTTGGTAAAAAATAACACAGTTAGTACAATTACAGATGAAGAATTTTCTCAA
257124085/1-1713 TATCCTTTTTTGGTAAAAAATAACACAGTTAGTACAATTACAGATGAAGAATTTTCTCAA
257124080/1-1713 TATCCTTTTTTGGTAAAAAATAACACAGTTAGTACAATTACAGATGAAGAATTTTCTCAA
257124071/1-1713 TATCCTTTTTTGGTAAAAAATAACACAGTTAGTACAATTACAGATGAAGAATTTTCTCAA
257124075/1-1733 TATCCTTTTTTGGTAAAAAATAACACAGTTAGTACAATTACAGATGAAGAATTTTCTCAA
257124104/1-1713 TATCCTTTTTTGGTAAAAAATAACACAGTTAGTACAATTACAGATGAAGAATTTTCTCAA
257124074/1-1749 TATCCTTTTTTGGTAAAAAATAACACAGTTAGTACAATTACAGATGAAGAATTTTCTCAA
257124097/1-1701 TATCCTTTTTTGGTAAAAAATAACACAGTTAGTACAATTACAGATGAAGAATTTTCTCAA
257124128/1-1685 TATCCTTTTTTGGTAAAAAATAACACAGTTAGTACAATTACAGATGAAGAATTTTCTCAA
257124119/1-1753 TATCCTTTTTTGGTAAAAAATAACACAGTTAGTACAATTACAGATGAAGAATTTTCTCAA
257124072/1-1701 TATCCTTTTTTGGTAAAAAATAACACAGTTAGTACAATTACAGATGAAGAATTTTCTCAA
257124109/1-1721 TATCCTTTTTTGGTAAAAAATAACACAGTTAGTACAATTACAGATGAAGAATTTTCTCAA
257124114/1-1721 TATCCTTTTTTGGTAAAAAATAACACAGTTAGTACAATTACAGATGAAGAATTTTCTCAA
257124082/1-1733 TATCCTTTTTTGGTAAAAAATAACACAGTTAGTACAATTACAGATGAAGAATTTTCTCAA
257124077/1-1685 TATCCTTTTTTGGTAAAAAATAACACAGTTAGTACAATTACAGATGAAGAATTTTCTCAA
257124081/1-1737 TATCCTTTTTTGGTAAAAAATAACACAGTTAGTACAATTACAGATGAAGAATTTTCTCAA
257124070/1-1725 TATCCTTTTTTGGTAAAAAATAACACAGTTAGTACAATTACAGATGAAGAATTTTCTCAA
257124069/1-1713 TATCCTTTTTTGGTAAAAAATAACACAGTTAGTACAATTACAGATGAAGAATTTTCTCAA
257124066/1-1713 TATCCTTTTTTGGTAAAAAATAACACAGTTAGTACAATTACAGATGAAGAATTTTCTCAA
257124117/1-1717 TATCCTTTTTTGGTAAAAAATAACACAGTTAGTACAATTACAGATGAAGAATTTTCTCAA
257124061/1-1685 TATCCTTTTTTGGTAAAAAATAACACAGTTAGTACAATTACAGATGAAGAATTTTCTCAA
257124078/1-1717 TATCCTTTTTTGGTAAAAAATAACACAGTTAGTACAATTACAGATGAAGAATTTTCTCAA
257124096/1-1789 TATCCTTTTTTGGTAAAAAATAACACAGTTAGTACAATTACAGATGAAGAATTTTCTCAA
257124058/1-1765 TATCCTTTTTTGGTAAAAAATAACACAGTTAGTACAATTACAGATGAAGAATTTTCTCAA
257124129/1-1769 TATCCTTTTTTGGTAAAAAATAACACAGTTAGTACAATTACAGATGAAGAATTTTCTCAA
257124068/1-1769 TATCCTTTTTTGGTAAAAAATAACACAGTTAGTACAATTACAGATGAAGAATTTTCTCAA
257124110/1-1769 TATCCTTTTTTGGTAAAAAATAACACAGTTAGTACAATTACAGATGAAGAATTTTCTCAA
257124084/1-1761 TATCCTTTTTTGGTAAAAAATAACACAGTTAGTACAATTACAGATGAAGAATTTTCTCAA
257124108/1-1761 TATCCTTTTTTGGTAAAAAATAACACAGTTAGTACAATTACAGATGAAGAATTTTCTCAA
257124083/1-1765 TACCCTTTTTTGGTAAAAAATAACACAGTTAGTACAATTACAGATGAGGAATTATCTCAA
257124079/1-1769 TATCCTTTTTTGGTAAAAAATAACACAGTTAGTACAATTACAGATGAAGAATTTTCTCAA

257124137/1-1685 ATCTATAATAAAGATTTAGAAGTATTCAATGATGATTTTATTCAAAAACTAAAAGAGAAA
257124106/1-1749 ATCTATAATAAAGATTTAGAAGTATTCAATGATGATTTTATTCAAAAACTAAAAGAGAAA
257124122/1-1685 ATCTATAATAAAGATTTAGAAGTATTCAATGATGATTTTATTCAAAAACTAAAAGAGAAA
257124103/1-1685 ATCTATAATAAAGATTTAGAAGTATTCAATGATGATTTTATTCAAAAACTAAAAGAGAAA
257124062/1-1685 ATCTATAATAAAGATTTAGAAGTATTCAATGATGATTTTATTCAAAAACTAAAAGAGAAA
257124107/1-1717 ATCTATAATAAAGATTTAGAAGTATTCAATGATGATTTTATTCAAAAACTAAAAGAGAAA
257124101/1-1717 ATCTATAATAAAGATTTAGAAGTATTCAATGATGATTTTATTCAAAAACTAAAAGAGAAA
257124086/1-1733 ATCTATAATAAAGATTTAGAAGTATTCAATGATGATTTTATTCAAAAACTAAAAGAGAAA
257124113/1-1685 ATCTATAATAAAGATTTAGAAGTATTCAATGATGATTTTATTCAAAAACTAAAAGAGAAA
257124064/1-1685 ATCTATAATAAAGATTTAGAAGTATTCAATGATGATTTTATTCAAAAACTAAAAGAGAAA
257124063/1-1685 ATCTATAATAAAGATTTAGAAGTATTCAATGATGATTTTATTCAAAAACTAAAAGAGAAA
257124060/1-1685 ATCTATAATAAAGATTTAGAAGTATTCAATGATGATTTTATTCAAAAACTAAAAGAGAAA
257124125/1-1685 ATCTATAATAAAGATTTAGAAGTATTTCATGATGATTTTATTCAAAAACTAAAAGAGAAA
257124116/1-1685 ATCTATAATAAAGATTTAGAAGTATTCAATGATGATTTTATTCAAAAACTAAAAGAGAAA
257124124/1-1685 ATCTATAATAAAGATTTAGAAGTATTCAATGATGATTTTATTCAAAAACTAAAAGAGAAA
257124123/1-1685 ATCTATAATAAAGATTTAGAAGTATTCAATGATGATTTTATTCAAAAACTAAAAGAGAAA
257124067/1-1685 ATCTATAATAAAGATTTAGAAGTATTCAATGATGATTTTATTCAAAAACTAAAAGAGAAA
257124138/1-1685 ATCTATAATAAAGATTTAGAAGTATTCAATGATGATTTTATTCAAAAACTAAAAGAGAAA
257124133/1-1685 ATCTATAATAAAGATTTAGAAGTATTCAATGATGATTTTATTCAAAAACTAAAAGAGAAA
257124126/1-1685 ATCTATAATAAAGATTTAGAAGTATTCAATGATGATTTTATTCAAAAACTAAAAGAGAAA
257124095/1-1685 ATCTATAATAAAGATTTAGAAGTATTCAATGATGATTTTATTCAAAAACTAAAAGAGAAA
257124092/1-1685 ATCTATAATAAAGATTTAGAAGTATTCAATGATGATTTTATTCAAAAACTAAAAGAGAAA
257124088/1-1685 ATCTATAATAAAGATTTAGAAGTATTCAATGATGATTTTATTCAAAAACTAAAAGAGAAA
257124132/1-1685 ATCTATAATAAAGATTTAGAAGTATTCAATGATGATTTTATTCAAAAACTAAAAGAGAAA
257124130/1-1685 ATCTATAATAAAGATTTAGAAGTATTCAATGATGATTTTATTCAAAAACTAAAAGAGAAA
257124112/1-1685 ATCTATAATAAAGATTTAGAAGTATTCAATGATGATTTTATTCAAAAACTAAAAGAGAAA
257124094/1-1685 ATCTATAATAAAGATTTAGAAGTATTCAATGATGATTTTATTCAAAAACTAAAAGAGAAA
257124091/1-1685 ATCTATAATAAAGATTTAGAAGTATTCAATGATGATTTTATTCAAAAACTAAAAGAGAAA
257124065/1-1685 ATCTATAATAAAGATTTAGAAGTATTCAATGATGATTTTATTCAAAAACTAAAAGAGAAA
257124089/1-1685 ATCTATAATAAAGATTTAGAAGTATTCAATGATGATTTTATTCAAAAACTAAAAGAGAAA
257124093/1-1685 ATCTATAATAAAGATTTAGAAGTATTCAATGATGATTTTATTCAAAAACTAAAAGAGAAA
257124100/1-1685 ATCTATAATAAAGATTTAGAAGTATTCAATGATGATTTTATTCAAAAACTAAAAGAGAAA
257124127/1-1685 ATCTATAATAAAGATTTAGAAGTATTCAATGATGATTTTATTCAAAAACTAAAAGAGAAA
257124134/1-1685 ATCTATAATAAAGATTTAGAAGTATTCAATGATGATTTTATTCAAAAACTAAAAGAGAAA
257124057/1-1689 ATCTATAATAAAGATTTAGAAGTATTCAATGATGATTTTATTCAAAAACTAAAAGAGAAA
257124120/1-1689 ATCTATAATAAAGATTTAGAAGTATTCAATGATGATTTTATTCAAAAACTAAAAGAGAAA
257124059/1-1689 ATCTATAATAAAGATTTAGAAGTATTCAATGATGATTTTATTCAAAAACTAAAAGAGAAA
257124136/1-1685 ATCTATAATAAAGATTTAGAAGTATTCAATGATGATTTTATTCAAAAACTAAAAGAGAAA
257124135/1-1685 ATCTATAATAAAGATTTAGAAGTATTCAATGATGATTTTATTCAAAAACTAAAAGAGAAA
257124131/1-1685 ATCTATAATAAAGATTTAGAAGTATTCAATGATGATTTTATTCAAAAACTAAAAGAGAAA
257124121/1-1685 ATCTATAATAAAGATTTAGAAGTATTCAATGATGATTTTATTCAAAAACTAAAAGAGAAA
257124076/1-1685 ATCTATAATAAAGATTTAGAAGTATTCAATGATGATTTTATTCAAAAACTAAAAGAGAAA
257124087/1-1685 ATCTATAATAAAGATTTAGAAGTATTCAATGATGATTTTATTCAAAAACTAAAAGAGAAA
257124118/1-1685 ATCTATAATAAAGATTTAGAAGTATTCAATGATGATTTTATTCAAAAACTAAAAGAGAAA
257124105/1-1681 ATCTATAATAAAGATTTAGAAGTATTCAATGATGATTTTATTCAAAAACTAAAAGAGAAA
257124098/1-1709 ATCTATAATAAAGATTTAGAAGTATTCAATGATGATTTTATTCAAAAACTAAAAGAGAAA
257124102/1-1749 ATCTATAATAAAGATTTAGAAGTATTCAATGATGATTTTATTCAAAAACTAAAAGAGAAA
257124085/1-1713 ATCTATAATAAAGATTTAGAAGTATTCAATGATGATTTTATTCAAAAACTAAAAGAGAAA
257124080/1-1713 ATCTATAATAAAGATTTAGAAGTATTCAATGATGATTTTATTCAAAAACTAAAAGAGAAA
257124071/1-1713 ATCTATAATAAAGATTTAGAAGTATTCAATGATGATTTTATTCAAAAACTAAAAGAGAAA
257124075/1-1733 ATCTATAATAAAGATTTAGAAGTATTCAATGATGATTTTATTCAAAAACTAAAAGAGAAA
257124104/1-1713 ATCTATAATAAAGATTTAGAAGTATTCAATGATGATTTTATTCAAAAACTAAAAGAGAAA
257124074/1-1749 ATCTATAATAAAGATTTAGAAGTATTCAATGATGATTTTATTCAAAAACTAAAAGAGAAA
257124097/1-1701 ATCTATAATAAAGATTTAGAAGTATTCAATGATGATTTTATTCAAAAACTAAAAGAGAAA
257124128/1-1685 ATCTATAATAAAGATTTAGAAGTATTCAATGATGATTTTATTCAAAAACTAAAAGAGAAA
257124119/1-1753 ATCTATAATAAAGATTTAGAAGTATTCAATGATGATTTTATTCAAAAACTAAAAGAGAAA
257124072/1-1701 ATCTATAATAAAGATTTAGAAGTATTCAATGATGATTTTATTCAAAAACTAAAAGAGAAA
257124109/1-1721 ATCTATAATAAAGATTTAGAAGTATTCAATGATGATTTTATTCAAAAACTAAAAGAGAAA
257124114/1-1721 ATCTATAATAAAGATTTAGAAGTATTCAATGATGATTTTATTCAAAAACTAAAAGAGAAA
257124082/1-1733 ATCTATAATAAAGATTTAGAAGTATTCAATGATGATTTTATTCAAAAACTAAAAGAGAAA
257124077/1-1685 ATCTATAATAAAGATTTAGAAGTATTCAATGATGATTTTATTCAAAAACTAAAAGAGAAA
257124081/1-1737 ATCTATAATAAAGATTTAGAAGTATTCAATGATGATTTTATTCAAAAACTAAAAGAGAAA
257124070/1-1725 ATCTATAATAAAGATTTAGAAGTATTCAATGATGATTTTATTCAAAAACTAAAAGAGAAA
257124069/1-1713 ATCTATAATAAAGATTTAGAAGTATTCAATGATGATTTTATTCAAAAACTAAAAGAGAAA
257124066/1-1713 ATCTATAATAAAGATTTAGAAGTATTCAATGATGATTTTATTCAAAAACTAAAAGAGAAA
257124117/1-1717 ATCTATAATAAAGATTTAGAAGTATTCAATGATGATTTTATTCAAAAACTAAAAGAGAAA
257124061/1-1685 ATCTATAATAAAGATTTAGAAGTATTCAATGATGATTTTATTCAAAAACTAAAAGAGAAA
257124078/1-1717 ATCTATAATAAAGATTTAGAAGTATTCAATGATGATTTTATTCAAAAACTAAAAGAGAAA
257124096/1-1789 ATCTATAATAAAGATTTAGAAGTATTCAATGATGATTTTATTCAAAAACTAAAAGAGAAA
257124058/1-1765 ATCTATAATAAAGATTTAGAAGTATTCAATGATGATTTTATTCAAAAACTAAAAGAGAAA
257124129/1-1769 ATCTATAATAAAGATTTAGAAGTATTCAATGATGATTTTATTCAAAAACTAAAAGAGAAA
257124068/1-1769 ATCTATAATAAAGATTTAGAAGTATTCAATGATGATTTTATTCAAAAACTAAAAGAGAAA
257124110/1-1769 ATCTATAATAAAGATTTAGAAGTATTCAATGATGATTTTATTCAAAAACTAAAAGAGAAA
257124084/1-1761 ATCTATAATAAAGATTTAGAAGTATTCAATGATGATTTTATTCAAAAACTAAAAGAGAAA
257124108/1-1761 ATCTATAATAAAGATTTAGAAGTATTCAATGATGATTTTATTCAAAAACTAAAAGAGAAA
257124083/1-1765 ATCTATAATAAAGATTTAGAAGTATTCAATGATGATTTTATTCAAAACCTAAAAGAGAAA
257124079/1-1769 ATCTATAATAAAGATTTAGAAGTATTCAATGATGATTTTATTCAAAAACTAAAAGAGAAA

257124137/1-1685 TACGAAAATCTTGGATACAATTTTATTTTACCTATTGCTGATAAACAATGGGGGCGTTGG
257124106/1-1749 TACGAAAATCTTGGATACAATTTTATTTTACCTATTGCTGATAAACAATGGGGGCGTTGG
257124122/1-1685 TACGAAAATCTTGGATACAATTTTATTTTACCTATTGCTGATAAACAATGGGGGCGTTGG
257124103/1-1685 TACGAAAATCTTGGATACAATTTTATTTTACCTATTGCTGATAAACAATGGGGGCGTTGG
257124062/1-1685 TACGAAAATCTTGGATACAATTTTATTTTACCTATTGCTGATAAACAATGGGGGCGTTGG
257124107/1-1717 TACGAAAATCTTGGATACAATTTTATTTTACCTATTGCTGATAAACAATGGGGGCGTTGG
257124101/1-1717 TACGAAAATCTTGGATACAATTTTATTTTACCTATTGCTGATAAACAATGGGGGCGTTGG
257124086/1-1733 TACGAAAATCTTGGATACAATTTTATTTTACCTATTGCTGATAAACAATGGGGGCGTTGG
257124113/1-1685 TACGAAAATCTTGGATACAATTTTATTTTACCTATTGCTAATAAACAATGGGGGCGTTGG
257124064/1-1685 TACGAAAATCTTGGATACAATTTTATTTTACCTATTGCTAATAAACAATGGGGGCGTTGG
257124063/1-1685 TACGAAAATCTTGGATACAATTTTATTTTACCTATTGCTAATAAACAATGGGGGCGTTGG
257124060/1-1685 TACGAAAATCTTGGATACAATTTTATTTTACCTATTGCTAATAAACAATGGGGGCGTTGG
257124125/1-1685 TACGAAAATCTTGGATACAATTTTATTTTACCTATTGCTAATAAACAATGGGGGCGTTGG
257124116/1-1685 TACGAAAATCTTGGATACAATTTTATTTTACCTATTGCTAATAAAACATGGGGGCGTTGG
257124124/1-1685 TACGAAAATCTTGGATACAATTTTATTTTACCTATTGCTAATAAACAATGGGGGCGTTGG
257124123/1-1685 TACGAAAATCTTGGATACAATTTTATTTTACCTATTGCTAATAAACAATGGGGGCGTTGG
257124067/1-1685 TACGAAAATCTTGGATACAATTTTATTTTACCTATTGCTAATAAACAATGGGGGCGTTGG
257124138/1-1685 TACGAAAATCTTGGATACAATTTTATTTTACCTATTGCTAATAAACAATGGGGGCGTTGG
257124133/1-1685 TACGAAAATCTTGGATACAATTTTATTTTACCTATTGCTAATAAACAATGGGGGCGTTGG
257124126/1-1685 TACGAAAATCTTGGATACAATTTTATTTTACCTATTGCTAATAAACAATGGGGGCGTTGG
257124095/1-1685 TACGAAAATCTTGGATACAATTTTATTTTACCTATTGCTAATAAACAATGGGGGCGTTGG
257124092/1-1685 TACGAAAATCTTGGATACAATTTTATTTTACCTATTGCTAATAAACAATGGGGGCGTTGG
257124088/1-1685 TACGAAAATCTTGGATACAATTTTATTTTACCTATTGCTAATAAACAATGGGGGCGTTGG
257124132/1-1685 TACGAAAATCTTGGATACAATTTTATTTTACCTATTGCTAATAAACAATGGGGGCGTTGG
257124130/1-1685 TACGAAAATCTTGGATACAATTTTATTTTACCTATTGCTAATAAACAATGGGGGCGTTGG
257124112/1-1685 TACGAAAATCTTGGATACAATTTTATTTTACCTATTGCTAATAAACAATGGGGGCGTTGG
257124094/1-1685 TACGAAAATCTTGGATACAATTTTATTTTACCTATTGCTAATAAACAATGGGGGCGTTGG
257124091/1-1685 TACGAAAATCTTGGATACAATTTTATTTTACCTATTGCTAATAAACAATGGGGGCGTTGG
257124065/1-1685 TACGAAAATCTTGGATACAATTTTATTTTACCTATTGCTAATAAACAATGGGGGCGTTGG
257124089/1-1685 TACGAAAATCTTGGATACAATTTTATTTTACCTATTGCTAATAAACAATGGGGGCGTTGG
257124093/1-1685 TACGAAAATCTTGGATACAATTTTATTTTACCTATTGCTAATAAACAATGGGGGCGTTGG
257124100/1-1685 TACGAAAATCTTGGATACAATTTTATTTTACCTATTGCTAATAAACAATGGGGGCGTTGG
257124127/1-1685 TACGAAAATCTTGGATACAATTTTATTTTACCTATTGCTAATAAACAATGGGGGCGTTGG
257124134/1-1685 TACGAAAATCTTGGATACAATTTTATTTTACCTATTGCTAATAAACAATGGGGGCGTTGG
257124057/1-1689 TACGAAAATCTTGGATACAATTTTATTTTACCTATTGCTAATAAACAATGGGGGCGTTGG
257124120/1-1689 TACGAAAATCTTGGATACAATTTTATTTTACCTATTGCTAATAACCAATGGGGGCGTTGG
257124059/1-1689 TACGAAAATCTTGGATACAATTTTATTTTACCTATTGCTAATAAACAATGGGGGCGTTGG
257124136/1-1685 TACGAAAATCTGGGATACAATTTTATTTTACCTATTGCTAATAAACAATGGGGGCGTTGG
257124135/1-1685 TACGAAAATCTTGGATACAATTTTATTTTACCTATTGCTAATAAACAATGGGGGCGTTGG
257124131/1-1685 TACGAAAATCTTGGATACAATTTTATTTTACCTATTGCTAATAAACAATGGGGGCGTTGG
257124121/1-1685 TACGAAAATCTGGGATACAATTTTATTTTACCTATTGCTAATAAACAATGGGGGCGTTGG
257124076/1-1685 TACGAAAATCTTGGATACAATTTTATTTTACCTATTGCTAATAAACAATGGGGGCGTTGG
257124087/1-1685 TACGAAAATCTTGGATACAATTTTATTTTACCTATTGCTGATAAACAATGGGGGCGTTGG
257124118/1-1685 TACGAAAATCTTGGATACAATTTTATTTTACCTATTGCTAATAAACAATGGGGGCGTTGG
257124105/1-1681 TACGAAAATCTTGGATACAATTTTATTTTACCTATTGCTAATAAACAATGGGGGCGTTGG
257124098/1-1709 TACGAAAATCTTGGATACAATTTTATTTTACCTATTGCTGATAAACAATGGGGGCGTTGG
257124102/1-1749 TACGAAAATCTTGGATACAATTTTATTTTACCTATTGCTGATAAACAATGGGGGCGTTGG
257124085/1-1713 TACGAAAATCTTGGATACAATTTTATTTTACCTATTGCTGATAAACAATGGGGGCGTTGG
257124080/1-1713 TACGAAAATCTTGGATACAATTTTATTTTACCTATTGCTGATAAACAATGGGGGCGTTGG
257124071/1-1713 TACGAAAATCTTGGATACAATTTTATTTTACCTATTGCTGATAAACAATGGGGGCGTTGG
257124075/1-1733 TACGAAAATCTTGGATACAATTTTATTTTACCTATTGCTGATAAACAATGGGGGCGTTGG
257124104/1-1713 TACGAAAATCTTGGATACAATTTTATTTTACCTATTGCTGATAAACAATGGGGGCGTTGG
257124074/1-1749 TACGAAAATCTTGGATACAATTTTATTTTACCTATTGCTGATAAACAATGGGGGCGTTGG
257124097/1-1701 TACGAAAATCTTGGATACAATTTTATTTTACCTATTGCTGATAAACAATGGGGGCGTTGG
257124128/1-1685 TACGAAAATCTTGGATACAATTTTATTTTACCTATTGCTGATAAACAATGGGGGCGTTGG
257124119/1-1753 TACGAAAATCTTGGATACAATTTTATTTTACCTATTGCTGATAAACAATGGGGGCGTTGG
257124072/1-1701 TACGAAAATCTTGGATACAATTTTATTTTACCTATTGCTGATAAACAATGGGGGCGTTGG
257124109/1-1721 TACGAAAATCTTGGATACAATTTTATTTTACCTATTGCTGATAAACAATGGGGGCGTTGG
257124114/1-1721 TACGAAAATCTTGGATACAATTTTATTTTACCTATTGCTGATAAACAATGGGGGCGTTGG
257124082/1-1733 TACGAAAATCTTGGATACAATTTTATTTTACCTATTGCTGATAAACAATGGGGGCGTTGG
257124077/1-1685 TACGAAAATCTTGGATACAATTTTATTTTACCTATTGCTGATAAACAATGGGGGCGTTGG
257124081/1-1737 TACGAAAATCTTGGATACAATTTTATTTTACCTATTGCTGATAAACAATGGGGGCGTTGG
257124070/1-1725 TACGAAAATCTTGGATACAATTTTATTTTACCTATTGCTGATAAACAATGGGGGCGTTGG
257124069/1-1713 TACGAAAATCTTGGATACAATTTTATTTTACCTATTGCTGATAAACAATGGGGGCGTTGG
257124066/1-1713 TACGAAAATCTTGGATACAATTTTATTTTACCTATTGCTGATAAACAATGGGGGCGTTGG
257124117/1-1717 TACGAAAATCTTGGATACAATTTTATTTTACCTATTGCTGATAAACAATGGGGGCGTTGG
257124061/1-1685 TACGAAAATCTTGGATACAATTTTATTTTACCTATTGCTGATAAACAATGGGGGCGTTGG
257124078/1-1717 TACGAAAATCTTGGATACAATTTTATTTTACCTATTGCTGATAAACAATGGGGGCGTTGG
257124096/1-1789 TACGAAAATCTTGGATACAATTTTATTTTACCTATTGCTGATAAACAATGGGGGCGTTGG
257124058/1-1765 TACGAAATTCTTGGATACAATTTTATTTTACCTATTGCTGATAACAAATGGGGGCGTTGG
257124129/1-1769 TACGAAAATCTTGGATACAATTTTATTTTACCTATTGCTGATAAACAATGGGGGCGTTGG
257124068/1-1769 TACGAAAATCTTGGATACAATTTTATTTTACCTATTGCTAATAAACAATGGGGGCGTTGG
257124110/1-1769 TACGAAAATCTTGGATACAATTTTATTTTACCTATTGCTAATAAACAATGGGGGCGTTGG
257124084/1-1761 TACGAAAATCTTGGATACAATTTTATTTTACCTATTGCTGATAAACAATGGGGGCGTTGG
257124108/1-1761 TACGAAAATCTTGGATACAATTTTATTTTACCTATTGCTGATAAACAATGGGGGCGTTGG
257124083/1-1765 TACGAAAATCTTGGATACAATTTTATTTTACCTATTGCTGATAAACAATGGGGGCGTTGG
257124079/1-1769 TACGAAAATCTTGGATACAATTTTATTTTACCTATTGCTGATAAACAATGGGGGCGTTGG

257124137/1-1685 CGTTGGGGGTATTCAATAAAGAATAAGGCAAGGCTGCAGACGGATATTATTGTTAGCCAA
257124106/1-1749 CGTTGGGGGTATTCAATAAAGAATAAGGCAAGGCTGCAGACGGATATTATTGTTAGCCAA
257124122/1-1685 CGTTGGGGGTATTCAATAAAGAATAAGGCAAGGCTGCAGACGGATATTATTGTTAGCCAA
257124103/1-1685 CGTTGGGGGTATTCAATAAAGAATAAGGCAAGGCTGCAGACGGATATTATTGTTAGCCAA
257124062/1-1685 CGTTGGGGGTATTCAATAAAGAATAAGGCAAGGCTGCAGACGGATATTATTGTTAGCCAA
257124107/1-1717 CGTTGGGGGTATTCAATAAAGAATAAGGCAAGGCTGCAGACGGATATTATTGTTAGCCAA
257124101/1-1717 CGTTGGGGGTATTCAATAAAGAATAAGGCAAGGCTGCAGACGGATATTATTGTTAGCCAA
257124086/1-1733 CGTTGGGGGTATTCAATAAAGAATAAGGCAAGGCTGCAGACGGATATTATTGTTAGCCAA
257124113/1-1685 CGTTGGGGGTATTCAATAAAGAATAAGGCAAGGCTGCAGACGGATATTATTGTTAGCCAA
257124064/1-1685 CGTTGGGGGTATTCAATAAAGAATAAGGCAAGGCTGCAGACGGATATTATTGTTAGCCAA
257124063/1-1685 CGTTGGGGGTATTCAATAAAGAATAAGGCAAGGCTGCAGACGGATATTATTGTTAGCCAA
257124060/1-1685 CGTTGGGGGTATTCAATAAAGAATAAGGCAAGGCTGCAGACGGATATTATTGTTAGCCAA
257124125/1-1685 CGTTGGGGGTATTCAATAAAGAATAAGGCAAGGCTGCAGACGGATATTATTGTTAGCCAA
257124116/1-1685 CGTTGGGGGTATTCAATAAAGAATAAGGCAAGGCTGCAGACGGATATTATTGTTAGCCAA
257124124/1-1685 CGTTGGGGGTATTCAATAAAGAATAAGGCAAGGCTGCAGACGGATATTATTGTTAGCCAA
257124123/1-1685 CGTTGGGGGTATTCAATAAAGAATAAGGCAAGGCTGCAGACGGATATTATTGTTAGCCAA
257124067/1-1685 CGTTGGGGGTATTCAATAAAGAATAAGGCAAGGCTGCAGACGGATATTATTGTTAGCCAA
257124138/1-1685 CGTTGGGGGTATTCAATAAAGAATAAGGCAAGGCTGCAGACGGATATTATTGTTAGCCAA
257124133/1-1685 CGTTGGGGGTATTCAATAAAGAATAAGGCAAGGCTGCAGACGGATATTATTGTTAGCCAA
257124126/1-1685 CGTTGGGGGTATTCAATAAAGAATAAGGCAAGGCTGCAGACGGATATTATTGTTAGCCAA
257124095/1-1685 CGTTGGGGGTATTCAATAAAGAATAAGGCAAGGCTGCAGACGGATATTATTGTTAGCCAA
257124092/1-1685 CGTTGGGGGTATTCAATAAAGAATAAGGCAAGGCTGCAGACGGATATTATTGTTAGCCAA
257124088/1-1685 CGTTGGGGGTATTCAATAAAGAATAAGGCAAGGCTGCAGACGGATATTATTGTTAGCCAA
257124132/1-1685 CGTTGGGGGTATTCAATAAAGAATAAGGCAAGGCTGCAGACGGATATTATTGTTAGCCAA
257124130/1-1685 CGTTGGGGGTATTCAATAAAGAATAAGGCAAGGCTGCAGACGGATATTATTGTTAGCCAA
257124112/1-1685 CGTTGGGGGTATTCAATAAAGAATAAGGCAAGGCTGCAGACGGATATTATTGTTAGCCAA
257124094/1-1685 CGTTGGGGGTATTCAATAAAGAATAAGGCAAGGCTGCAGACGGATATTATTGTTAGCCAA
257124091/1-1685 CGTTGGGGGTATTCAATAAAGAATAAGGCAAGGCTGCAGACGGATATTATTGTTAGCCAA
257124065/1-1685 CGTTGGGGGTATTCAATAAAGAATAAGGCAAGGCTGCAGACGGATATTATTGTTAGCCAA
257124089/1-1685 CGTTGGGGGTATTCAATAAAGAATAAGGCAAGGCTGCAGACGGATATTATTGTTAGCCAA
257124093/1-1685 CGTTGGGGGTATTCAATAAAGAATAAGGCAAGGCTGCAGACGGATATTATTGTTAGCCAA
257124100/1-1685 CGTTGGGGGTATTCAATAAAGAATAAGGCAAGGCTGCAGACGGATATTATTGTTAGCCAA
257124127/1-1685 CGTTGGGGGTATTCAATAAAGAATAAGGCAAGGCTGCAGACGGATATTATTGTTAGCCAA
257124134/1-1685 CGTTGGGGGTATTCAATAAAGAATAAGGCAAGGCTGCAGACGGATATTATTGTTAGCCAA
257124057/1-1689 CGTTGGGGGTATTCAATAAAGAATAAGGCAAGGCTGCAGACGGATATTATTGTTAGCCAA
257124120/1-1689 CGTTGGGGGTATTCAATAAAGAATAAGGCAAGGCTGCAGACGGATATTATTGTTAGCCAA
257124059/1-1689 CGTTGGGGGTATTCAATAAAGAATAAGGCAAGGCTGCAGACGGATATTATTGTTAGCCAA
257124136/1-1685 CGTTGGGGGTATTCAATAAAGAATAAGGCAAGGCTGCAGACGGATATTATTGTTAGCCAA
257124135/1-1685 CGTTGGGGGTATTCAATAAAGAATAAGGCAAGGCTGCAGACGGATATTATTGTTAGCCAA
257124131/1-1685 CGTTGGGGGTATTCAATAAAGAATAAGGCAAGGCTGCAGACGGATATTATTGTTAGCCAA
257124121/1-1685 CGTTGGGGGTATTCAATAAAGAATAAGGCAAGGCTGCAGACGGATATTATTGTTAGCCAA
257124076/1-1685 CGTTGGGGGTATTCAATAAAGAATAAGGCAAGGCTGCAGACGGATATTATTGTTAGCCAA
257124087/1-1685 CGTTGGGGGTATTCAATAAAGAATAAGGCAAGGCTGCAGACGGATATTATTGTTAGCCCA
257124118/1-1685 CGTTGGGGGTATTCAATAAAGAATAAGGCAAGGCTGCAGACGGATATTATTGTTAGCCAA
257124105/1-1681 CGTTGGGGGTATTCAATAAAGAATAAGGCAAGGCTGCAGACGGATATTATTGTTAGCCAA
257124098/1-1709 CGTTGGGGGTATTCAATAAAGAATAAGGCAAGGCTGCAGACGGATATTATTGTTAGCCAA
257124102/1-1749 CGTTGGGGGTATTCAATAAAGAATAAGGCAAGGCTGCAGACGGATATTATTGTTAGCCAA
257124085/1-1713 CGTTGGGGGTATTCAATAAAGAATAAGGCAAGGCTGCAGACGGATATTATTGTTAGCCCA
257124080/1-1713 CGTTGGGGGTATTCAATAAAGAATAAGGCAAGGCTGCAGACGGATATTATTGTTAGCCCA
257124071/1-1713 CGTTGGGGGTATTCAATAAAGAATAAGGCAAGGCTGCAGACGGATATTATTGTTAGCCCA
257124075/1-1733 CGTTGGGGGTATTCAATAAAGAATAAGGCAAGGCTGCAGACGGATATTATTGTTAGCCCA
257124104/1-1713 CGTTGGGGGTATTCAATAAAGAATAAGGCAAGGCTGCAGACGGATATTATTGTTAGCCAA
257124074/1-1749 CGTTGGGGGTATTCAATAAAGAATAAGGCAAGGCTGCAGACGGATATTATTGTTAGCCAA
257124097/1-1701 CGTTGGGGGTATTCAATAAAGAATAAGGCAAGGCTGCAGACGGATATTATTGTTAGCCAA
257124128/1-1685 CGTTGGGGGTATTCAATAAAGAATAAGGCAAGGCTGCAGACGGATATTATTGTTAGCCAA
257124119/1-1753 CGTTGGGGGTATTCAATAAAGAATAAGGCAAGGCTGCAGACGGATATTATTGTTAGCCAA
257124072/1-1701 CGTTGGGGGTATTCAATAAAGAATAAGGCAAGGCTGCAGACGGATATTATTGTTAGCCAA
257124109/1-1721 CGTTGGGGGTATTCAATAAAGAATAAGGCAAGGCTGCAGACGGATATTATTGTTAGCCAA
257124114/1-1721 CGTTGGGGGTATTCAATAAAGAATAAGGCAAGGCTGCAGACGGATATTATTGTTAGCCAA
257124082/1-1733 CGTTGGGGGTATTCAATAAAGAATAAGGCAAGGCTGCAGACGGATATTATTGTTAGCCAA
257124077/1-1685 CGTTGGGGGTATTCAATAAAGAATAAGGCAAGGCTGCAGACGGATATTATTGTTAGCCAA
257124081/1-1737 CGTTGGGGGTATTCAATAAAGAATAAGGCAAGGCTGCAGACGGATATTATTGTTAGCCAA
257124070/1-1725 CGTTGGGGGTATTCAATAAAGAATAAGGCAAGGCTGCAGACGGATATTATTGTTAGCCAA
257124069/1-1713 CGTTGGGGGTATTCAATAAAGAATAAGGCAAGGCTGCAGACGGATATTATTGTTAGCCCA
257124066/1-1713 CGTTGGGGGTATTCAATAAAGAATAAGGCAAGGCTGCAGACGGATATTATTGTTAGCCCA
257124117/1-1717 CGTTGGGGGTATTCAATAAAGAATAAGGCAAGGCTGCAGACGGATATTATTGTTAGCCAA
257124061/1-1685 CGTTGGGGGTATTCAATAAAGAATAAGGCAAGGCTGCAGACGGATATTATTGTTAGCCAA
257124078/1-1717 CGTTGGGGGTATTCAATAAAGAATAAGGCAAGGCTGCAGACGGATATTATTGTTAGCCAA
257124096/1-1789 CGTTGGGGGTATTCAATAAAGAATAAGGCAAGGCTGCAGACGGATATTATTGTTAGCCCA
257124058/1-1765 CGTTGGGGGTATTCAATAAAGAATAAGGCAAGGCTGCAGACGGATATTATTGTTAGCCAA
257124129/1-1769 CGTTGGGGGTATTCAATAAAGAATAAGGCAAGGCTGCAGACGGATATTATTGTTAGCCAA
257124068/1-1769 CGTTGGGGGTATTCAATAAAGAATAAGGCAAGGCTGCAGACGGATATTATTGTTAGCCAA
257124110/1-1769 CGTTGGGGGTATTCAATAAAGAATAAGGCAAGGCTGCAGACGGATATTATTGTTAGCCAA
257124084/1-1761 CGTTGGGGGTATTCAATAAAGAATAAGGCAAGGCTGCAGACGGATATTATTGTTAGCCAA
257124108/1-1761 CGTTGGGGGTATTCAATAAAGAATAAGGCAAGGCTGCAGACGGATATTATTGTTAGCCAA
257124083/1-1765 CGTTGGGGGTATTCAATAAAGAATAAGGCAAGGCTGCAGACGGATATTATTGTTAGCCAA
257124079/1-1769 CGTTGGGGGTATTCAATAAAGAATAAGGCAAGGCTGCAGACGGATATTATTGTTAGCCAA

257124137/1-1685 TCTAAAAATGGAATTTCCTTGTATAAAAAACAAAGACCTGAATTAGATGATTTACCTACA
257124106/1-1749 TCTAAAAATGGAATTTCCTTGTATAAAAAACAAAGACCTGAATTAGATGATTTACCTACA
257124122/1-1685 TCTAAAAATGGAATTTCCTTGTATAAAAAACAAAGACCTGAATTAGATGATTTACCTACA
257124103/1-1685 TCTAAAAATGGAATTTCCTTGTATAAAAAACAAAGACCTGAATTAGATGATTTACCTACA
257124062/1-1685 TCTAAAAATGGAATTTCCTTGTATAAAAAACAAAGACCTGAATTAGATGATTTACCTACA
257124107/1-1717 TCTAAAAATGGAATTTCCTTGTATAAAAAACAAAGACCTGAATTAGATGATTTACCTACA
257124101/1-1717 TCTAAAAATGGAATTTCCTTGTATAAAAAACAAAGACCTGAATTAGATGATTTACCTACA
257124086/1-1733 TCTAAAAATGGAATTTCCTTGTATAAAAAACAAAGACCTGAATTAGATGATTTACCTACA
257124113/1-1685 TCTAAAAATGGAATTTCCTTGTATAAAAAACAAAGACCTGAATTAGATGATTTACCTACA
257124064/1-1685 TCTAAAAATGGAATTTCCTTGTATAAAAAACAAAGACCTGAATTAGATGATTTACCTACA
257124063/1-1685 TCTAAAAATGGAATTTCCTTGTATAAAAAACAAAGACCTGAATTAGATGATTTACCTACA
257124060/1-1685 TCTAAAAATGGAATTTCCTTGTATAAAAAACAAAGACCTGAATTAGATGATTTACCTACA
257124125/1-1685 TCTAAAAATGGAATTTCCTTGTATAAAAAACAAAGACCTGAATTAGATGATTTACCTACA
257124116/1-1685 TCTAAAAATGGAATTTCCTTGTATAAAAAACAAAGACCTGAATTAGATGATTTACCTACA
257124124/1-1685 TCTAAAAATGGAATTTCCTTGTATAAAAAACAAAGACCTGAATTAGATGATTTACCTACA
257124123/1-1685 TCTAAAAATGGAATTTCCTTGTATAAAAAACAAAGACTTGAATTAGATGATTTACCTACA
257124067/1-1685 TCTAAAAATGGAATTTCCTTGTATAAAAAACAAAGACCTGAATTAGATGATTTACCTACA
257124138/1-1685 TCTAAAAATGGAATTTCCTTGTATAAAAAACAAAGACCTGAATTAGATGATTTACCTACA
257124133/1-1685 TCTAAAAATGGAATTTCCTTGTATAAAAAACAAAGACCTGAATTAGATGATTTACCTACA
257124126/1-1685 TCTAAAAATGGAATTTCCTTGTATAAAAAACAAAGACCTGAATTAGATGATTTACCTACA
257124095/1-1685 TCTAAAAATGGAATTTCCTTGTATAAAAAACAAAGACCTGAATTAGATGATTTACCTACA
257124092/1-1685 TCTAAAAATGGAATTTCCTTGTATAAAAAACAAAGACCTGAATTAGATGATTTACCTACA
257124088/1-1685 TCTAAAAATGGAATTTCCTTGTATAAAAAACAAAGACCTGAATTAGATGATTTACCTACA
257124132/1-1685 TCTAAAAATGGAATTTCCTTGTATAAAAAACAAAGACCTGAATTAGATGATTTACCTACA
257124130/1-1685 TCTAAAAATGGAATTTCCTTGTATAAAAAACAAAGACCTGAATTAGATGATTTACCTACA
257124112/1-1685 TCTAAAAATGGAATTTCCTTGTATAAAAAACAAAGACCTGAATTAGATGATTTACCTACA
257124094/1-1685 TCTAAAAATGGAATTTCCTTGTATAAAAAACAAAGACCTGAATTAGATGATTTACCTACA
257124091/1-1685 TCTAAAAATGGAATTTCCTTGTATAAAAAACAAAGACCTGAATTAGATGATTTACCTACA
257124065/1-1685 TCTAAAAATGGAATTTCCTTGTATAAAAAACAAAGACCTGAATTAGATGATTTACCTACA
257124089/1-1685 TCTAAAAATGGAATTTCCTTGTATAAAAAACAAAGACCTGAATTAGATGATTTACCTACA
257124093/1-1685 TCTAAAAATGGAATTTCCTTGTATAAAAAACAAAGACCTGAATTAGATGATTTACCTACA
257124100/1-1685 TCTAAAAATGGAATTTCCTTGTATAAAAAACAAAGACCTGAATTAGATGATTTACCTACA
257124127/1-1685 TCTAAAAATGGAATTTCCTTGTATAAAAAACAAAGACCTGAATTAGATGATTTACCTACA
257124134/1-1685 TCTAAAAATGGAATTTCCTTGTATAAAAAACAAAGACCTGAATTAGATGATTTACCTACA
257124057/1-1689 TCTAAAAATGGAATTTCCTTGTATAAAAAACAAAGACCTGAATTAGATGATTTACCTACA
257124120/1-1689 TCTAAAAATGGAATTTCCTTGTATAAAAAACAAAGACCTGAATTAGATGATTTACCTACA
257124059/1-1689 TCTAAAAATGGAATTTCCTTGTATAAAAAACAAAGACCTGAATTAGATGATTTACCTACA
257124136/1-1685 TTTAAAAATGGAATTTCCTTGTATAAAAAACAAAGACCTGAATTAGATGATTTACATACA
257124135/1-1685 TTTAAAAATGGAATTTCCTTGTATAAAAAACAAAGACCTGAATTAGATGATTTACATACA
257124131/1-1685 TCTAAAAATGGAATTTCCTTGTATAAAAAACAAAGACCTGAATTAGATGATTTACCTACA
257124121/1-1685 TCTAAAAATGGAATTTCCTTGTATAAAAAACAAAGACCTGAATTAGATGATTTACCTACA
257124076/1-1685 TCTAAAAATGGAATTTCCTTGTATAAAAAACAAAGACCTGAATTAGATGATTTACCTACA
257124087/1-1685 TCTAAAAATGGAATTTCCTTGTATAAAAAACAAAGACCTGAATTAGATGATTTACTTACA
257124118/1-1685 TCTAAAAATGGAATTTCCTTGTATAAAAAACAAAGACCTGAATTAGATGATTTACCTACA
257124105/1-1681 TCTAAAAATGGAATTTCCTTGTATAAAAAACAAAGACCTGAATTAGATGATTTACCTACA
257124098/1-1709 TCTAAAAATGGAATTTCCTTGTATAAAAAACAAAGACCTGAATTAGATGATTTACCTACA
257124102/1-1749 TCTAAAAATGGAATTTCCTTGTATAAAAAACAAAGACCTGAATTAGATGATTTACCTACA
257124085/1-1713 TCTAAAAATGGAATTTCCTTGTATAAAAAACAAAGACCTGAATTAGATGATTTACCTACA
257124080/1-1713 TCTAAAAATGGAATTTCCTTGTATAAAAAACAAAGACCTGAATTAGATGATTTACCTACA
257124071/1-1713 TCTAAAAATGGAATTTCCTTGTATAAAAAACAAAGACCTGAATTAGATGATTTACCTACA
257124075/1-1733 TCTAAAAATGGAATTTCCTTGTATAAAAAACAAAGACCTGAATTAGATGATTTACCTACA
257124104/1-1713 TCTAAAAATGGAATTTCCTTGTATAAAAAACAAAGACCTGAATTAGATGATTTACCTACA
257124074/1-1749 TCTAAAAATGGAATTTCCTTGTATAAAAAACAAAGACCTGAATTAGATGATTTACCTACA
257124097/1-1701 TCTAAAAATGGAATTTCCTTGTATAAAAAACAAAGACCTGAATTAGATGATTTACCTACA
257124128/1-1685 TCTAAAAATGGAATTTCCTTGTATAAAAAACAAAGACCTGAATTAGATGATTTACCTACA
257124119/1-1753 TCTAAAAATGGAATTTCCTTGTATAAAAAACAAAGACCTGAATTAGATGATTTACCTACA
257124072/1-1701 TCTAAAAATGGAATTTCCTTGTATAAAAAACAAAGACCTGAATTAGATGATTTACCTACA
257124109/1-1721 TCTAAAAATGGAATTTCCTTGTATAAAAAACAAAGACCTGAATTAGATGATTTACCTACA
257124114/1-1721 TCTAAAAATGGAATTTCCTTGTATAAAAAACAAAGACCTGAATTAGATGATTTACCTACA
257124082/1-1733 TCTAAAAATGGAATTTCCTTGTATAAAAAACAAAGACCTGAATTAGATGATTTACCTACA
257124077/1-1685 TCTAAAAATGGAATTTCCTTGTATAAAAAACAAAGACCTGAATTAGATGATTTACCTACA
257124081/1-1737 TCTAAAAATGGAATTTCCTTGTATAAAAAACAAAGACCTGAATTAGATGATTTACCTACA
257124070/1-1725 TCTAAAAATGGAATTTCCTTGTATAAAAAACAAAGACCTGAATTAGATGATTTACCTACA
257124069/1-1713 TCTAAAAATGGAATTTCCTTGTATAAAAAACAAAGACCTGAATTAGATGATTTACCTACA
257124066/1-1713 TCTAAAAATGGAATTTCCTTGTATAAAAAACAAAGACCTGAATTAGATGATTTACCTACA
257124117/1-1717 TCTAAAAATGGAATTTCCTTGTATAAAAAACAAAGACCTGAATTAGATGATTTACCTACA
257124061/1-1685 TCTAAAAATGGAATTTCCTTGTATAAAAAACAAAGACCTGAATTAGATGATTTACCTACA
257124078/1-1717 TCTAAAAATGGAATTTCCTTGTATAAAAAACAAAGACCTGAATTAGATGATTTACCTACA
257124096/1-1789 TCTAAAAATGGAATTTCCTTGTATAAAAAACAAAGACCTGAATTAGATGATTTACCTACA
257124058/1-1765 TCTAAAAATGGAATTTCCTTGTATAAAAAACAAAGACCTGAATTAGATGATTTACCTACA
257124129/1-1769 TCTAAAAATGGAATTTCCTTGTATAAAAAACAAAGACCTGAATTAGATGATTTACCTACA
257124068/1-1769 TCTAAAAATGGAATTTCCTTGTATAAAAAACAAAGACCTGAATTAGATGATTTACCTACA
257124110/1-1769 TCTAAAAATGGAATTTCCTTGTATAAAAAACAAAGACCTGAATTAGATGATTTACCTACA
257124084/1-1761 TCTAAAAATGGAATTTCCTTGTATAAAAAACAAAGACCTGAATTAGATGATTTACCTACA
257124108/1-1761 TCTAAAAATGGAATTTCCTTGTATAAAAAACAAAGACCTGAATTAGATGATTTACCTACA
257124083/1-1765 TCTAAAAATGGAATTTCCTTGTATAAAAAACAAAGACCTGAATTAGATGATTTACCTACA
257124079/1-1769 TCTAAAAATGGAATTTCCTTGTATAAAAAACAAAGACCTGAATTAGATGATTTACCTACA

257124137/1-1685 AAAAAACCTAAAACTATTTTTTATAAACCTGAATACAGTAGTGGTAATGGAACTGAACAG
257124106/1-1749 AAAAAACCTAAAACTATTTTTTATAAACCTGAATACAGTAGTGGTAATGGAACTGAACAG
257124122/1-1685 AAAAAACCTAAAACTATTTTTTATAAACCTGAATACAGTAGTGGTAATGGAACTGAACAG
257124103/1-1685 AAAAAACCTAAAACTATTTTTTATAAACCTGAATACAGTAGTGGTAATGGAACTGAACAG
257124062/1-1685 AAAAAACCTAAAACTATTTTTTATAAACCTGAATACAGTAGTGGTAATGGAACTGAACAG
257124107/1-1717 AAAAAACCTAAAACTATTTTTTATAAACCTGAATACAGTAGTGGTAATGGAACTGAACAG
257124101/1-1717 AAAAAACCTAAAACTATTTTTTATAAACCTGAATACAGTAGTGGTAATGGAACTGAACAG
257124086/1-1733 AAAAAACCTAAAACTATTTTTTATAAACCTGAATACAGTAGTGGTAATGGAACTGAACAG
257124113/1-1685 AAAAAACCTAAAACTATTTTTTATAAACCTGAATACAGTAGTGGTAATGGAACTGAACAG
257124064/1-1685 AAAAAACCTAAAACTATTTTTTATAAACCTGAATACAGTAGTGGTAATGGAACTGAACAG
257124063/1-1685 AAAAAACCTAAAACTATTTTTTATAAACCTGAATACAGTAGTGGTAATGGAACTGAACAG
257124060/1-1685 AAAAAACCTAAAACTATTTTTTATAAACCTGAATACAGTAGTGGTAATGGAACTGAACAG
257124125/1-1685 AAAAAACCTAAAACTATTTTTTATAAACCTGAATACAGTAGTGGTAATGGAACTGAACAG
257124116/1-1685 AAAAAACCTAAAACTATTTTTTATAAACCTGAATACAGTAGTGGTAATGGAACTGAACAG
257124124/1-1685 AAAAAACCTAAAACTATTTTTTATAAACCTGAATACAGTAGTGGTAATGGAACTGAACAG
257124123/1-1685 AAAAAACCTAAAACTATTTTTTATAAACCTGAATACAGTAGTGGTAATGGAACTGAACAG
257124067/1-1685 AAAAAACCTAAAACTATTTTTTATAAACCTGAATACAGTAGTGGTAATGGAACTGAACAG
257124138/1-1685 AAAAAACCTAAAACTATTTTTTATAAACCTGAATACAGTAGTGGTAATGGAACTGAACAG
257124133/1-1685 AAAAAACCTAAAACTATTTTTTATAAACCTGAATACAGTAGTGGTAATGGAACTGAACAG
257124126/1-1685 AAAAAACCTAAAACTATTTTTTATAAACCTGAATACAGTAGTGGTAATGGAACTGAACAG
257124095/1-1685 AAAAAACCTAAAACTATTTTTTATAAACCTGAATACAGTAGTGGTAATGGAACTGAACAG
257124092/1-1685 AAAAAACCTAAAACTATTTTTTATAAACCTGAATACAGTAGTGGTAATGGAACTGAACAG
257124088/1-1685 AAAAAACCTAAAACTATTTTTTATAAACCTGAATACAGTAGTGGTAATGGAACTGAACAG
257124132/1-1685 AAAAAACCTAAAACTATTTTTTATAAACCTGAATACAGTAGTGGTAATGGAACTGAACAG
257124130/1-1685 AAAAAACCTAAAACTATTTTTTATAAACCTGAATACAGTAGTGGTAATGGAACTGAACAG
257124112/1-1685 AAAAAACCTAAAACTATTTTTTATAAACCTGAATACAGTAGTGGTAATGGAACTGAACAG
257124094/1-1685 AAAAAACCTAAAACTATTTTTTATAAACCTGAATACAGTAGTGGTAATGGAACTGAACAG
257124091/1-1685 AAAAAACCTAAAACTATTTTTTATAAACCTGAATACAGTAGTGGTAATGGAACTGAACAG
257124065/1-1685 AAAAAACCTAAAACTATTTTTTATAAACCTGAATACAGTAGTGGTAATGGAACTGAACAG
257124089/1-1685 AAAAAACCTAAAACTATTTTTTATAAACCTGAATACAGTAGTGGTAATGGAACTGAACAG
257124093/1-1685 AAAAAACCTAAAACTATTTTTTATAAACCTGAATACAGTAGTGGTAATGGAACTGAACAG
257124100/1-1685 AAAAAACCTAAAACTATTTTTTATAAACCTGAATACAGTAGTGGTAATGGAACTGAACAG
257124127/1-1685 AAAAAACCTAAAACTATTTTTTATAAACCTGAATACAGTAGTGGTAATGGAACTGAACAG
257124134/1-1685 AAAAAACCTAAAACTATTTTTTATAAACCTGAATACAGTAGTGGTAATGGAACTGAACAG
257124057/1-1689 AAAAAACCTAAAACTATTTTTTATAAACCTGAATACAGTAGTGGTAATGGAACTGAACAG
257124120/1-1689 AAAAAACCTAAAACTATTTTTTATAAACCTGAATACAGTAGTGGTAATGGAACTGAACAG
257124059/1-1689 AAAAAACCTAAAACTATTTTTTATAAACCTGAATACAGTAGTGGTAATGGAACTGAACAG
257124136/1-1685 AAAAAACCTAAAACTATTTTTTATAAACCTGAATACAGTAGTGGTAATGGAACTGAACAG
257124135/1-1685 AAAAAACCTAAAACTATTTTTTATAAACCTGAATACAGTAGTGGTAATGGAACTGAACAG
257124131/1-1685 AAAAAACCTAAAACTATTTTTTATAAACCTGAATACAGTAGTGGTAATGGAACTGAACAG
257124121/1-1685 AAAAAACCTAAAACTATTTTTTATAAACCTGAATACAGTAGTGGTAATGGAACTGAACAG
257124076/1-1685 AAAAAACCTAAAACTATTTTTTATAAACCTGAATACAGTAGTGGTAATGGAACTGAACAG
257124087/1-1685 AAAAAACCTAAAACTATTTTTTATAAACCTGAATACAGTAGTGGTAATGGAACTGAACAG
257124118/1-1685 AAAAAACCTAAAACTATTTTTTATAAACCTGAATACAGTAGTGGTAATGGAACTGAACAG
257124105/1-1681 AAAAAACCTAAAACTATTTTTTATAAACCTGAATACAGTAGTGGTAATGGAACTGAACAG
257124098/1-1709 AAAAAACCTAAAACTATTTTTTATAAACCTGAATACAGTAGTGGTAATGGAACTGAACAG
257124102/1-1749 AAAAAACCTAAAACTATTTTTTATAAACCTGAATACAGTAGTGGTAATGGAACTGAACAG
257124085/1-1713 AAAAAACCTAAAACTATTTTTTATAAACCTGAATACAGTAGTGGTAATGGAACTGAACAG
257124080/1-1713 AAAAAACCTAAAACTATTTTTTATAAACCTGAATACAGTAGTGGTAATGGAACTGAACAG
257124071/1-1713 AAAAAACCTAAAACTATTTTTTATAAACCTGAATACAGTAGTGGTAATGGAACTGAACAG
257124075/1-1733 AAAAAACCTAAAACTATTTTTTATAAACCTGAATACAGTAGTGGTAATGGAACTGAACAG
257124104/1-1713 AAAAAACCTAAAACTATTTTTTATAAACCTGAATACAGTAGTGGTAATGGAACTGAACAG
257124074/1-1749 AAAAAACCTAAAACTATTTTTTATAAACCTGAATACAGTAGTGGTAATGGAACTGAACAG
257124097/1-1701 AAAAAACCTAAAACTATTTTTTATAAACCTGAATACAGTAGTGGTAATGGAACTGAACAG
257124128/1-1685 AAAAAACCTAAAACTATTTTTTATAAACCTGAATACAGTAGTGGTAATGGAACTGAACAG
257124119/1-1753 AAAAAACCTAAAACTATTTTTTATAAACCTGAATACAGTAGTGGTAATGGAACTGAACAG
257124072/1-1701 AAAAAACCTAAAACTATTTTTTATAAACCTGAATACAGTAGTGGTAATGGAACTGAACAG
257124109/1-1721 AAAAAACCTAAAACTATTTTTTATAAACCTGAATACAGTAGTGGTAATGGAACTGAACAG
257124114/1-1721 AAAAAACCTAAAACTATTTTTTATAAACCTGAATACAGTAGTGGTAATGGAACTGAACAG
257124082/1-1733 AAAAAACCTAAAACTATTTTTTATAAACCTGAATACAGTAGTGGTAATGGAACTGAACAG
257124077/1-1685 AAAAAACCTAAAACTATTTTTTATAAACCTGAATACAGTAGTGGTAATGGAACTGAACAG
257124081/1-1737 AAAAAACCTAAAACTATTTTTTATAAACCTGAATACAGTAGTGGTAATGGAACTGAACAG
257124070/1-1725 AAAAAACCTAAAACTATTTTTTATAAACCTGAATACAGTAGTGGTAATGGAACTGAACAG
257124069/1-1713 AAAAAACCTAAAACTATTTTTTATAAACCTGAATACAGTAGTGGTAATGGAACTGAACAG
257124066/1-1713 AAAAAACCTAAAACTATTTTTTATAAACCTGAATACAGTAGTGGTAATGGAACTGAACAG
257124117/1-1717 AAAAAACCTAAAACTATTTTTTATAAACCTGAATACAGTAGTGGTAATGGAACTGAACAG
257124061/1-1685 AAAAAACCTAAAACTATTTTTTATAAACCTGAATACAGTAGTGGTAATGGAACTGAACAG
257124078/1-1717 AAAAAACCTAAAACTATTTTTTATAAACCTGAATACAGTAGTGGTAATGGAACTGAACAG
257124096/1-1789 AAAAAACCTAAAACTATTTTTTATAAACCTGAATACAGTAGTGGTAATGGAACTGAACAG
257124058/1-1765 AAAAAACCTAAAACTATTTTTTATAAACCTGAATACAGTAGTGGTAATGGAACTGAACAG
257124129/1-1769 AAAAAACCTAAAACTATTTTTTATAAACCTGAATACAGTAGTGGTAATGGAACTGAACAG
257124068/1-1769 AAAAAACCTAAAACTATTTTTTATAAACCTGAATACAGTAGTGGTAATGGAACTGAACAG
257124110/1-1769 AAAAAACCTAAAACTATTTTTTATAAACCTGAATACAGTAGTGGTAATGGAACTGAACAG
257124084/1-1761 AAAAAACCTAAAACTATTTTTTATAAACCTGAATACAGTAGTGGTAATGGAACTGAACAG
257124108/1-1761 AAAAAACCTAAAACTATTTTTTATAAACCTGAATACAGTAGTGGTAATGGAACTGAACAG
257124083/1-1765 AAAAAACCTAAAACTATTTTTTATAAACCTGAATACAGTAGTGGTAATGGAACTGAACAG
257124079/1-1769 AAAAAACCTAAAACTATTTTTTATAAACCTGAATACAGTAGTGGTAATGGAACTGAACAG

257124137/1-1685 ATGAAAAATCTTTTTGGTGAAAAGGCATTTAAAAATCCTAAACCAGAAGAACTTATCCAA
257124106/1-1749 ATGAAAAATCTTTTTGGTGAAAAGGCATTTAAAAATCCTAAACCAGAAGAACTTATCCAA
257124122/1-1685 ATGAAAAATCTTTTTGGTGAAAAGGCATTTAAAAATCCTAAACCAGAAGAACTTATCCAA
257124103/1-1685 ATGAAAAATCTTTTTGGTGAAAAGGCATTTAAAAATCCTAAACCAGAAGAACTTATCCAA
257124062/1-1685 ATGAAAAATCTTTTTGGTGAAAAGGCATTTAAAAATCCTAAACCAGAAGAACTTATCCAA
257124107/1-1717 ATGAAAAATCTTTTTGGTGAAAAGGCATTTAAAAATCCTAAACCAGAAGAACTTATCCAA
257124101/1-1717 ATGAAAAATCTTTTTGGTGAAAAGGCATTTAAAAATCCTAAACCAGAAGAACTTATCCAA
257124086/1-1733 ATGAAAAATCTTTTTGGTGAAAAGGCATTTAAAAATCCTAAACCAGAAGAACTTATCCAA
257124113/1-1685 ATGAAAAATCTTTTTGGTGAAAAGGCATTTAAAAATCCTAAACCAGAAGAACTTATCCAA
257124064/1-1685 ATGAAAAATCTTTTTGGTGAAAAGGCATTTAAAAATCCTAAACCAGAAGAACTTATCCAA
257124063/1-1685 ATGAAAAATCTTTTTGGTGAAAAGGCATTTAAAAATCCTAAACCAGAAGAACTTATCCAA
257124060/1-1685 ATGAAAAATCTTTTTGGTGAAAAGGCATTTAAAAATCCTAAACCAGAAGAACTTATCCAA
257124125/1-1685 ATGAAAAATCTTTTTGGTGAAAAGGCATTTAAAAATCCTAAACCAGAAGAACTTATCCAA
257124116/1-1685 ATGAAAAATCTTTTTGGTGAAAAGGCATTTAAAAATCCTAAACCAGAAGAACTTATCCAA
257124124/1-1685 ATGAAAAATCTTTTTGGTGAAAAGGCATTTAAAAATCCTAAACCAGAAGAACTTATCCAA
257124123/1-1685 ATGAAAAATCTTTTTGGTGAAAAGGCATTTAAAAATCCTAAACCAGAAGAACTTATCCAA
257124067/1-1685 ATGAAAAATCTTTTTGGTGAAAAGGCATTTAAAAATCCTAAACCAGAAGAACTTATCCAA
257124138/1-1685 ATGAAAAATCTTTTTGGTGAAAAGGCATTTAAAAATCCTAAACCAGAAGAACTTATCCAA
257124133/1-1685 ATGAAAAATCTTTTTGGTGAAAAGGCATTTAAAAATCCTAAACCAGAAGAACTTATCCAA
257124126/1-1685 ATGAAAAATCTTTTTGGTGAAAAGGCATTTAAAAATCCTAAACCAGAAGAACTTATCCAA
257124095/1-1685 ATGAAAAATCTTTTTGGTGAAAAGGCATTTAAAAATCCTAAACCAGAAGAACTTATCCAA
257124092/1-1685 ATGAAAAATCTTTTTGGTGAAAAGGCATTTAAAAATCCTAAACCAGAAGAACTTATCCAA
257124088/1-1685 ATGAAAAATCTTTTTGGTGAAAAGGCATTTAAAAATCCTAAACCAGAAGAACTTATCCAA
257124132/1-1685 ATGAAAAATCTTTTTGGTGAAAAGGCATTTAAAAATCCTAAACCAGAAGAACTTATCCAA
257124130/1-1685 ATGAAAAATCTTTTTGGTGAAAAGGCATTTAAAAATCCTAAACCAGAAGAACTTATCCAA
257124112/1-1685 ATGAAAAATCTTTTTGGTGAAAAGGCATTTAAAAATCCTAAACCAGAAGAACTTATCCAA
257124094/1-1685 ATGAAAAATCTTTTTGGTGAAAAGGCATTTAAAAATCCTAAACCAGAAGAACTTATCCAA
257124091/1-1685 ATGAAAAATCTTTTTGGTGAAAAGGCATTTAAAAATCCTAAACCAGAAGAACTTATCCAA
257124065/1-1685 ATGAAAAATCTTTTTGGTGAAAAGGCATTTAAAAATCCTAAACCAGAAGAACTTATCCAA
257124089/1-1685 ATGAAAAATCTTTTTGGTGAAAAGGCATTTAAAAATCCTAAACCAGAAGAACTTATCCAA
257124093/1-1685 ATGAAAAATCTTTTTGGTGAAAAGGCATTTAAAAATCCTAAACCAGAAGAACTTATCCAA
257124100/1-1685 ATGAAAAATCTTTTTGGTGAAAAGGCATTTAAAAATCCTAAACCAGAAGAACTTATCCAA
257124127/1-1685 ATGAAAAATCTTTTTGGTGAAAAGGCATTTAAAAATCCTAAACCAGAAGAACTTATCCAA
257124134/1-1685 ATGAAAAATCTTTTTGGTGAAAAGGCATTTAAAAATCCTAAACCAGAAGAACTTATCCAA
257124057/1-1689 ATGAAAAATCTTTTTGGTGAAAAGGCATTTAAAAATCCTAAACCAGAAGAACTTATCCAA
257124120/1-1689 ATGAAAAATCTTTTTGGTGAAAAGGCATTTAAAAATCCTAAACCAGAAGAACTTATCCAA
257124059/1-1689 ATGAAAAATCTTTTTGGTGAAAAGGCATTTAAAAATCCTAAACCAGAAGAACTTATCCAA
257124136/1-1685 ATGAAAAATCTTTTTGGTGAAAAGGCATTTAAAAATCCTAAACCAGAAGAACTTATCCAA
257124135/1-1685 ATGAAAAATCTTTTTGGTGAAAAGGCATTTAAAAATCCTAAACCAGAAGAACTTATCCAA
257124131/1-1685 ATGAAAAATCTTTTTGGTGAAAAGGCATTTAAAAATCCTAAACCAGAAGAACTTATCCAA
257124121/1-1685 ATGAAAAATCTTTTTGGTGAAAAGGCATTTAAAAATCCTAAACCAGAAGAACTTATCCAA
257124076/1-1685 ATGAAAAATCTTTTTGGTGAAAAGGCATTTAAAAATCCTAAACCAGAAGAACTTATCCAA
257124087/1-1685 ATGAAAAATCTTTTTGGTGAAAAGGCATTTAAAAATCCTAAACCAGAAGAACTTATCCAA
257124118/1-1685 ATGAAAAATCTTTTTGGTGAAAAGGCATTTAAAAATCCTAAACCAGAAGAACTTATCCAA
257124105/1-1681 ATGAAAAATCTTTTTGGTGAAAAGGCATTTAAAAATCCTAAACCAGAAGAACTTATCCAA
257124098/1-1709 ATGAAAAATCTTTTTGGTGAAAAGGCATTTAAAAATCCTAAACCAGAAGAACTTATCCAA
257124102/1-1749 ATGAAAAATCTTTTTGGTGAAAAGGCATTTAAAAATCCTAAACCAGAAGAACTTATCCAA
257124085/1-1713 ATGAAAAATCTTTTTGGTGAAAAGGCATTTAAAAATCCTAAACCAGAAGAACTTATCCAA
257124080/1-1713 ATGAAAAATCTTTTTGGTGAAAAGGCATTTAAAAATCCTAAACCAGAAGAACTTATCCAA
257124071/1-1713 ATGAAAAATCTTTTTGGTGAAAAGGCATTTAAAAATCCTAAACCAGAAGAACTTATCCAA
257124075/1-1733 ATGAAAAATCTTTTTGGTGAAAAGGCATTTAAAAATCCTAAACCAGAAGAACTTATCCAA
257124104/1-1713 ATGAAAAATCTTTTTGGTGAAAAGGCATTTAAAAATCCTAAACCAGAAGAACTTATCCAA
257124074/1-1749 ATGAAAAATCTTTTTGGTGAAAAGGCATTTAAAAATCCTAAACCAGAAGAACTTATCCAA
257124097/1-1701 ATGAAAAATCTTTTTGGTGAAAAGGCATTTAAAAATCCTAAACCAGAAGAACTTATCCAA
257124128/1-1685 ATGAAAAATCTTTTTGGTGAAAAGGCATTTAAAAATCCTAAACCAGAAGAACTTATCCAA
257124119/1-1753 ATGAAAAATCTTTTTGGTGAAAAGGCATTTAAAAATCCTAAACCAGAAGAACTTATCCAA
257124072/1-1701 ATGAAAAATCTTTTTGGTGAAAAGGCATTTAAAAATCCTAAACCAGAAGAACTTATCCAA
257124109/1-1721 ATGAAAAATCTTTTTGGTGAAAAGGCATTTAAAAATCCTAAACCAGAAGAACTTATCCAA
257124114/1-1721 ATGAAAAATCTTTTTGGTGAAAAGGCATTTAAAAATCCTAAACCAGAAGAACTTATCCAA
257124082/1-1733 ATGAAAAATCTTTTTGGTGAAAAGGCATTTAAAAATCCTAAACCAGAAGAACTTATCCAA
257124077/1-1685 ATGAAAAATCTTTTTGGTGAAAAGGCATTTAAAAATCCTAAACCAGAAGAACTTATCCAA
257124081/1-1737 ATGAAAAATCTTTTTGGTGAAAAGGCATTTAAAAATCCTAAACCAGAAGAACTTATCCAA
257124070/1-1725 ATGAAAAATCTTTTTGGTGAAAAGGCATTTAAAAATCCTAAACCAGAAGAACTTATCCAA
257124069/1-1713 ATGAAAAATCTTTTTGGTGAAAAGGCATTTAAAAATCCTAAACCAGAAGAACTTATCCAA
257124066/1-1713 ATGAAAAATCTTTTTGGTGAAAAGGCATTTAAAAATCCTAAACCAGAAGAACTTATCCAA
257124117/1-1717 ATGAAAAATCTTTTTGGTGAAAAGGCATTTAAAAATCCTAAACCAGAAGAACTTATCCAA
257124061/1-1685 ATGAAAAATCTTTTTGGTGAAAAGGCATTTAAAAATCCTAAACCAGAAGAACTTATCCAA
257124078/1-1717 ATGAAAAATCTTTTTGGTGAAAAGGCATTTAAAAATCCTAAACCAGAAGAACTTATCCAA
257124096/1-1789 ATGAAAAATCTTTTTGGTGAAAAGGCATTTAAAAATCCTAAACCAGAAGAACTTATCCAA
257124058/1-1765 ATGAAAAATCTTTTTGGTGAAAAGGCATTTAAAAATCCTAAACCAGAAGAACTTATCCAA
257124129/1-1769 ATGAAAAATCTTTTTGGTGAAAAGGCATTTAAAAATCCTAAACCAGAAGAACTTATCCAA
257124068/1-1769 ATGAAAAATCTTTTTGGTGAAAAGGCATTTAAAAATCCTAAACCAGAAGAACTTATCCAA
257124110/1-1769 ATGAAAAATCTTTTTGGTGAAAAGGCATTTAAAAATCCTAAACCAGAAGAACTTATCCAA
257124084/1-1761 ATGAAAAATCTTTTTGGTGAAAAGGCATTTAAAAATCCTAAACCAGAAGAACTTATCCAA
257124108/1-1761 ATGAAAAATCTTTTTGGTGAAAAGGCATTTAAAAATCCTAAACCAGAAGAACTTATCCAA
257124083/1-1765 ATGAAAAATCTTTTTGGTGAAAAGGCATTTAAAAATCCTAAACCAGAAGAACTTATCCAA
257124079/1-1769 ATGAAAAATCTTTTTGGTGAAAAGGCATTTAAAAATCCTAAACCAGAAGAACTTATCCAA

257124137/1-1685 GATTTTATTACCATCACAACCAACGAATCCGACATCGTCTTAGACTACCATCTTGGTAGT
257124106/1-1749 GATTTTATTACCATCACAACCAACGAATCCGACATCGTCTTAGACTACCATCTTGGTAGT
257124122/1-1685 GATTTTATTACCATCACAACCAACGAATCCGACATCGTCTTAGACTACCATCTTGGTAGT
257124103/1-1685 GATTTTATTACCATCACAACCAACGAATCCGACATCGTCTTAGACTACCATCTTGGTAGT
257124062/1-1685 GATTTTATTACCATCACAACCAACGAATCCGACATCGTCTTAGACTACCATCTTGGTAGT
257124107/1-1717 GATTTTATTACCATCACAACCAACGAATCCGACATCGTCTTAGACTACCATCTTGGTAGT
257124101/1-1717 GATTTTATTACCATCACAACCAACGAATCCGACATCGTCTTAGACTACCATCTTGGTAGT
257124086/1-1733 GATTTTATTACCATCACAACCAACGAATCCGACATCGTCTTAGACTACCATCTTGGTAGT
257124113/1-1685 GATTTTATTACCATCACAACCAACGAAAACGACATCGTCCTAGACTACCATTTAGGCAGT
257124064/1-1685 GATTTTATTACCATCACAACCAACGAAAACGACATCGTCCTAGACTACCATTTAGGCAGT
257124063/1-1685 GATTTTATTACCATCACAACCAACGAAAACGACATCGTCCTAGACTACCATTTAGGCAGT
257124060/1-1685 GATTTTATTACCATCACAACCAACGAAAACGACATCGTCCTAGACTACCATTTAGGCAGT
257124125/1-1685 GATTTTATTACCATCACAACCAACGAAAACGACATCGTCCTAGACTACCATTTAGGCAGT
257124116/1-1685 GATTTTATTACCATCACAACCAACGAAAACGACATCGTCCTAGACTACCATTTAGGCAGT
257124124/1-1685 GATTTTATTACCATCACAACCAACGAAAACGACATCGTCCTAGACTACCATTTAGGCAGT
257124123/1-1685 GATTTTATTACCATCACAACCAACGAAAACGACATCGTCCTAGACTACCATTTAGGCAGT
257124067/1-1685 GATTTTATTACCATCACAACCAACGAAAACGACATCGTCCTAGACTACCATTTAGGCAGT
257124138/1-1685 GATTTTATTACCATCACAACCAACGAAAACGACATCGTCCTAGACTACCATTTAGGCAGT
257124133/1-1685 GATTTTATTACCATCACAACCAACGAAAACGACATCGTCCTAGACTACCATTTAGGCAGT
257124126/1-1685 GATTTTATTACCATCACAACCAACGAAAACGACATCGTCCTAGACTACCATTTAGGCAGT
257124095/1-1685 GATTTTATTACCATCACAACCAACGAAAACGACATCGTCCTAGACTACCATTTAGGCAGT
257124092/1-1685 GATTTTATTACCATCACAACCAACGAAAACGACATCGTCCTAGACTACCATTTAGGCAGT
257124088/1-1685 GATTTTATTACCATCACAACCAACGAAAACGACATCGTCCTAGACTACCATTTAGGCAGT
257124132/1-1685 GATTTTATTACCATCACAACCAACGAAAACGACATCGTCCTAGACTACCATTTAGGCAGT
257124130/1-1685 GATTTTATTACCATCACAACCAACGAAAACGACATCGTCCTAGACTACCATTTAGGCAGT
257124112/1-1685 GATTTTATTACCATCACAACCAACGAAAACGACATCGTCCTAGACTACCATTTAGGCAGT
257124094/1-1685 GATTTTATTACCATCACAACCAACGAAAACGACATCGTCCTAGACTACCATTTAGGCAGT
257124091/1-1685 GATTTTATTACCATCACAACCAACGAAAACGACATCGTCCTAGACTACCATTTAGGCAGT
257124065/1-1685 GATTTTATTACCATCACAACCAACGAAAACGACATCGTCCTAGACTACCATTTAGGCAGT
257124089/1-1685 GATTTTATTACCATCACAACCAACGAAAACGACATCGTCCTAGACTACCATTTAGGCAGT
257124093/1-1685 GATTTTATTACCATCACAACCAACGAAAACGACATCGTCCTAGACTACCATTTAGGCAGT
257124100/1-1685 GATTTTATTACCATCACAACCAACGAAAACGACATCGTCCTAGACTACCATTTAGGCAGT
257124127/1-1685 GATTTTATTACCATCACAACCAACGAAAACGACATCGTCCTAGACTACCATTTAGGCAGT
257124134/1-1685 GATTTTATTACCATCACAACCAACGAAAACGACATCGTCCTAGACTACCATTTAGGCAGT
257124057/1-1689 GATTTTATTACCATCACAACCAACGAAAACGACATCGTCCTAGACTACCATTTAGGCAGT
257124120/1-1689 GATTTTATTACCATCACAACCAACGAAAACGACATCGTCCTAGACTACCATTTAGGCAGT
257124059/1-1689 GATTTTATTACCATCACAACCAACGAAAACGACATCGTCCTAGACTACCATTTAGGCAGT
257124136/1-1685 GATTTTATTACCATCACAACCAACGAAAACGACATCGTCCTAGACTACCATTTAGGCAGT
257124135/1-1685 GATTTTATTACCATCACAACCAACGAAAACGACATCGTCCTAGACTACCATTTAGGCAGT
257124131/1-1685 GATTTTATTACCATCCCAACCAACGAAAACGACATCGTCCTAGACTACCATTTAGGCAGT
257124121/1-1685 GATTTTATTACCATCACAACCAACGAAAACGACATCGTCCTAGACTACCATTTAGGCAGT
257124076/1-1685 GATTTTATTACCATCACAACCAACGAAAACGACATCGTCCTAGACTACCATTTAGGCAGT
257124087/1-1685 GATTTTATTACCATCACAACCAACGAAAACGACATCGTCCTAGACTACCATTTAGGCAGT
257124118/1-1685 GATTTTATTACCATCACAACCAACGAAAACGACATCGTCCTAGACTACCATTTAGGCAGT
257124105/1-1681 GATTTTATTACCATCACAACCAACGAAAACGACATCGTCCTAGACTACCATTTAGGCAGT
257124098/1-1709 GATTTTATTACCATCACAACCAACGAAAACGACATCGTCCTAGACTACCATTTAGGCAGT
257124102/1-1749 GATTTTATTACCATCACAACCAACGAAAACGACATCGTCCTAGACTACCATTTAGGCAGT
257124085/1-1713 GATTTTATTACCATCACAACCAACGAATCCGACATCGTCTTAGACTACCATCTTGGTAGT
257124080/1-1713 GATTTTATTACCATCACAACCAACGAATCCGACATCGTCTTAGACTACCATCTTGGTAGT
257124071/1-1713 GATTTTATTACCATCACAACCAACGAATCCGACATCGTCTTAGACTACCATCTTGGTAGT
257124075/1-1733 GATTTTATTACCATCACAACCAACGAATCCGACATCGTCTTAGACTACCATCTTGGTAGT
257124104/1-1713 GATTTTATTACCATCACAACCAACGAATCCGACATCGTCTTAGACTACCATCTTGGTAGT
257124074/1-1749 GATTTTATTACCATCACAACCAACGAATCCGACATCGTCTTAGACTACCATCTTGGTAGT
257124097/1-1701 GATTTTATTACCATCACAACCAACGAATCCGACATCGTCTTAGACTACCATCTTGGTAGT
257124128/1-1685 GATTTTATTACCATCACAACCAACGAATCCGACATCGTCTTAGACTACCATCTTGGTAGT
257124119/1-1753 GATTTTATTACCATCACAACCAACGAATCCGACATCGTCTTAGACTACCATCTTGGTAGT
257124072/1-1701 GATTTTATTACCATCACAACCAACGAATCCGACATCGTCTTAGACTACCATCTTGGTAGT
257124109/1-1721 GATTTTATTACCATCACAACCAACGAATCCGACATCGTCTTAGACTACCATCTTGGTAGT
257124114/1-1721 GATTTTATTACCATCACAACCAACGAATCCGACATCGTCTTAGACTACCATCTTGGTAGT
257124082/1-1733 GATTTTATTACCATCACAACCAACGAATCCGACATCGTCTTAGACTACCATCTTGGTAGT
257124077/1-1685 GATTTTATTACCATCACAACCAACGAATCCGACATCGTCTTAGACTACCATCTTGGTAGT
257124081/1-1737 GATTTTATTACCATCACAACCAACGAATCCGACATCGTCTTAGACTACCATCTTGGTAGT
257124070/1-1725 GATTTTATTACCATCACAACCAACGAATCCGACATCGTCTTAGACTACCATCTTGGTAGT
257124069/1-1713 GATTTTATTACCATCACAACCAACGAATCCGACATCGTCTTAGACTACCATCTTGGTAGT
257124066/1-1713 GATTTTATTACCATCACAACCAACGAATCCGACATCGTCTTAGACTACCATCTTGGTAGT
257124117/1-1717 GATTTTATTACCATCACAACCAACGAATCCGACATCGTCTTAGACTACCATCTTGGTAGT
257124061/1-1685 GATTTTATTACCATCACAACCAACGAATCCGACATCGTCTTAGACTACCATCTTGGTAGT
257124078/1-1717 GATTTTATTACCATCACAACCAACGAAAACGACATCGTCTTAGACTACCATTTAGGCAGT
257124096/1-1789 GATTTTATTACCATCACAACCAACGAAAACGACATCGTCCTAGACTACCATTTAGGCAGT
257124058/1-1765 GATTTTATTACCATCACAACCAACGAAAACGACATCGTCCTAGACTACCATTTAGGCAGT
257124129/1-1769 GATTTTATTACCATCACAACCAACGAAAACGACATCGTCCTAGACTACCATTTAGGCAGT
257124068/1-1769 GATTTTATTACCATCACAACCAACGAAAACGACATCGTCCTAGACTACCATTTAGGCAGT
257124110/1-1769 GATTTTATTACCATCACAACCAACGAAAACGACATCGTCCTAGACTACCATTTAGGCAGT
257124084/1-1761 GATTTTATTACCATCACAACCAACGAATCCGACATCGTCTTAGACTACCATCTTGGTAGT
257124108/1-1761 GATTTTATTACCATCACAACCAACGAATCCGACATCGTCTTAGACTACCATCTTGGTAGT
257124083/1-1765 GATTTTATTACCATCACAACCAACGAATCCGACATCGTCTTAGACTACCATCTTGGTAGT
257124079/1-1769 GATTTTATTACCATCACAACCAACGAATCCGACATCGTCTTAGACTACCATCTTGGTAGT

257124137/1-1685 GGCACAACCGCCGCCGTTGCCCACAAAATGAACCGACAATATATCGGTATTGAACAAATG
257124106/1-1749 GGCACAACCGCCGCCGTTGCCCACAAAATGAACCGACAATATATCGGTATTGAACAAATG
257124122/1-1685 GGCACAACCGCCGCCGTTGCCCACAAAATGAACCGACAATATATCGGTATTGAACAAATG
257124103/1-1685 GGCACAACCGCCGCCGTTGCCCACAAAATGAACCGACAATATATCGGTATTGAACAAATG
257124062/1-1685 GGCACAACCGCCGCCGTTGCCCACAAAATGAACCGACAATATATCGGTATTGAACAAATG
257124107/1-1717 GGCACAACCGCCGCCGTTGCCCACAAAATGAACCGACAATATATCGGTATTGAACAAATG
257124101/1-1717 GGCACAACCGCCGCCGTTGCCCACAAAATGAACCGACAATATATCGGTATTGAACAAATG
257124086/1-1733 GGCACAACCGCCGCCGTTGCCCACAAAATGAACCGACAATATATCGGTATTGAACAAATG
257124113/1-1685 GGCACAACCGCCGCCGTTGCCCACAAAATGAACCGCCAATATATCGGTATTGAACAAATG
257124064/1-1685 GGCACAACCGCCGCCGTTGCCCACAAAATGAACCGCCAATATATCGGTATTGAACAAATG
257124063/1-1685 GGCACAACCGCCGCCGTTGCCCACAAAATGAACCGCCAATATATCGGTATTGAACAAATG
257124060/1-1685 GGCACAACCGCCGCCGTTGCCCACAAAATGAACCGCCAATATATCGGTATTGAACAAATG
257124125/1-1685 GGCACAACCGCCGCCGTTGCCCACAAAATGAACCGCCAATATATCGGTATTGAACAAATG
257124116/1-1685 GGCACAACCGCCGCCGTTGCCCACAAAATGAACCGCCAATATATCGGTATTGAACAAATG
257124124/1-1685 GGCACAACCGCCGCCGTTGCCCACAAAATGAACCGCCAATATATCGGTATTGAACAAATG
257124123/1-1685 GGCACAACCGCCGCCGTTGCCCACAAAATGAACCGCCAATATATCGGTATTGAACAAATG
257124067/1-1685 GGCACAACCGCCGCCGTTGCCCACAAAATGAACCGCCAATATATCGGTATTGAACAAATG
257124138/1-1685 GGCACAACCGCCGCCGTTGCCCACAAAATGAACCGCCAATATATCGGTATTGAACAAATG
257124133/1-1685 GGCACAACCGCCGCCGTTGCCCACAAAATGAACCGCCAATATATCGGTATTGAACAAATG
257124126/1-1685 GGCACAACCGCCGCCGTTGCCCACAAAATGAACCGCCAATATATCGGTATTGAACAAATG
257124095/1-1685 GGCACAACCGCCGCCGTTGCCCACAAAATGAACCGCCAATATATCGGTATTGAACAAATG
257124092/1-1685 GGCACAACCGCCGCCGTTGCCCACAAAATGAACCGCCAATATATCGGTATTGAACAAATG
257124088/1-1685 GGCACAACCGCCGCCGTTGCCCACAAAATGAACCGCCAATATATCGGTATTGAACAAATG
257124132/1-1685 GGCACAACCGCCGCCGTTGCCCACAAAATGAACCGCCAATATATCGGTATTGAACAAATG
257124130/1-1685 GGCACAACCGCCGCCGTTGCCCACAAAATGAACCGCCAATATATCGGTATTGAACAAATG
257124112/1-1685 GGCACAACCGCCGCCGTTGCCCACAAAATGAACCGCCAATATATCGGTATTGAACAAATG
257124094/1-1685 GGCACAACCGCCGCCGTTGCCCACAAAATGAACCGCCAATATATCGGTATTGAACAAATG
257124091/1-1685 GGCACAACCGCCGCCGTTGCCCACAAAATGAACCGCCAATATATCGGTATTGAACAAATG
257124065/1-1685 GGCACAACCGCCGCCGTTGCCCACAAAATGAACCGCCAATATATCGGTATTGAACAAATG
257124089/1-1685 GGCACAACCGCCGCCGTTGCCCACAAAATGAACCGCCAATATATCGGTATTGAACAAATG
257124093/1-1685 GGCACAACCGCCGCCGTTGCCCACAAAATGAACCGCCAATATATCGGTATTGAACAAATG
257124100/1-1685 GGCACAACCGCCGCCGTTGCCCACAAAATGAACCGCCAATATATCGGTATTGAACAAATG
257124127/1-1685 GGCACAACCGCCGCCGTTGCCCACAAAATGAACCGCCAATATATCGGTATTGAACAAATG
257124134/1-1685 GGCACAACCGCCGCCGTTGCCCACAAAATGAACCGCCAATATATCGGTATTGAACAAATG
257124057/1-1689 GGCACAACCGCCGCCGTTGCCCACAAAATGAACCGCCAATATATCGGTATTGAACAAATG
257124120/1-1689 GGCACAACCGCCGCCGTTGCCCACAAAATGAACCGCCAATATATCGGTATTGAACAAATG
257124059/1-1689 GGCACAACCGCCGCCGTTGCCCACAAAATGAACCGCCAATATATCGGTATTGAACAAATG
257124136/1-1685 GGCACAACCGCCGCCGTTGCCCACAAAATGAACCGCCAATATATCGGTATTGAACAAATG
257124135/1-1685 GGCACAACCGCCGCCGTTGCCCACAAAATGAACCGCCAATATATCGGTATTGAACAAATG
257124131/1-1685 GGCACAACCGCCGCCGTTGCCCACAAAATGAACCGCCAATATATCGGTATTGAACAAATG
257124121/1-1685 GGCACAACCGCCGCCGTTGCCCACAAAATGAACCGCCAATATATCGGTATTGAACAAATG
257124076/1-1685 GGCACAACCGCCGCCGTTGCCCACAAAATGAACCGCCAATATATCGGTATTGAACAAATG
257124087/1-1685 GGCACAACCGCCGCCGTTGCCCACAAAATGAACCGCCAATATATCGGTATTGAACAAATG
257124118/1-1685 GGCACAACCGCCGCCGTTGCCCACAAAATGAACCGCCAATATATCGGTATTGAACAAATG
257124105/1-1681 GGCACAACCGCCGCCGTTGCCCACAAAATGAACCGCCAATATATCGGTATTGAACAAATG
257124098/1-1709 GGCACAACCGCCGCCGTTGCCCACAAAATGAACCGCCAATATATCGGTATTGAACAAATG
257124102/1-1749 GGCACAACCGCCGCCGTTGCCCACAAAATGAACCGCCAATATATCGGTATTGAACAAATG
257124085/1-1713 GGCACAACCGCCGCCGTTGCCCACAAAATGAACCGACAATATATCGGTATTGAACAAATG
257124080/1-1713 GGCACAACCGCCGCCGTTGCCCACAAAATGAACCGACAATATATCGGTATTGAACAAATG
257124071/1-1713 GGCACAACCGCCGCCGTTGCCCACAAAATGAACCGACAATATATCGGTATTGAACAAATG
257124075/1-1733 GGCACAACCGCCGCCGTTGCCCACAAAATGAACCGACAATATATCGGTATTGAACAAATG
257124104/1-1713 GGCACAACCGCCGCCGTTGCCCACAAAATGAACCGACAATATATCGGTATTGAACAAATG
257124074/1-1749 GGCACAACCGCCGCCGTTGCCCACAAAATGAACCGACAATATATCGGTATTGAACAAATG
257124097/1-1701 GGCACAACCGCCGCCGTTGCCCACAAAATGAACCGACAATATATCGGTATTGAACAAATG
257124128/1-1685 GGCACAACCGCCGCCGTTGCCCACAAAATGAACCGACAATATATCGGTATTGAACAAATG
257124119/1-1753 GGCACAACCGCCGCCGTTGCCCACAAAATGAACCGACAATATATCGGTATTGAACAAATG
257124072/1-1701 GGCACAACCGCCGCCGTTGCCCACAAAATGAACCGACAATATATCGGTATTGAACAAATG
257124109/1-1721 GGCACAACCGCCGCCGTTGCCCACAAAATGAACCGACAATATATCGGTATTGAACAAATG
257124114/1-1721 GGCACAACCGCCGCCGTTGCCCACAAAATGAACCGACAATATATCGGTATTGAACAAATG
257124082/1-1733 GGCACAACCGCCGCCGTTGCCCACAAAATGAACCGACAATATATCGGTATTGAACAAATG
257124077/1-1685 GGCACAACCGCCGCCGTTGCCCACAAAATGAACCGACAATATATCGGTATTGAACAAATG
257124081/1-1737 GGCACAACCGCCGCCGTTGCCCACAAAATGAACCAACAATATATCGGTATTGAACAAATG
257124070/1-1725 GGCACAACCGCCGCCGTTGCCCACAAAATGAACCGACAATATATCGGTATTGAACAAATG
257124069/1-1713 GGCACAACCGCCGCCGTTGCCCACAAAATGAACCGACAATATATCGGTATTGAACAAATG
257124066/1-1713 GGCACAACCGCCGCCGTTGCCCACAAAATGAACCGACAATATATCGGTATTGAACAAATG
257124117/1-1717 GGCACAACCGCCGCCGTTGCCCACAAAATGAACCGACAATATATCGGTATTGAACAAATG
257124061/1-1685 GGCACAACCGCCGCCGTTGCCCACAAAATGAACCGACAATATATCGGTATTGAACAAATG
257124078/1-1717 GGCACAACCGCCGCCGTTGCCCACAAAATGAACCGCCAATATATCGGTATTGAACAAATG
257124096/1-1789 GGCACAACCGCCGCCGTTGCCCACAAAATGAACCGCCAATATATCGGTATTGAACAAATG
257124058/1-1765 GGCACAACCGCCGCCGTTGCCCACAAAATGAACCGCCAATATATCGGTATTGAACAAATG
257124129/1-1769 GGCACAACCGCCGCCGTCGCTCATAAAATGAACCGCCAATATATCGGTATTGAACAAATG
257124068/1-1769 GGCACAACCGCCGCCGTTGCCCACAAAATGAACCGCCAATATATCGGTATTGAACAAATG
257124110/1-1769 GGCACAACCGCCGCCGTTGCCCACAAAATGAACCGCCAATATATCGGTATTGAACAAATG
257124084/1-1761 GGCACAACCGCCGCCGTTGCCCACAAAATGAACCGACAATATATCGGTATTGAACAAATG
257124108/1-1761 GGCACAACCGCCGCCGTTGCCCACAAAATGAACCGACAATATATCGGTATTGAACAAATG
257124083/1-1765 GGCACAACCGCCGCCGTTGCCCACAAAATGAACCGACAATATATCGGTATTGAACAAATG
257124079/1-1769 GGCACAACCGCCGCCGTTGCCCACAAAATGAACCGACAATATATCGGTATTGAACAAATG

257124137/1-1685 GATTATATTGAAACGCTTGCCGTTGAACGCTTGAAAAAAGTGATTGATGGCGAGCAAGGC
257124106/1-1749 GATTATATTGAAACGCTTGCCGTTGAACGCTTGAAAAAAGTGATTGATGGCGAGCAAGGC
257124122/1-1685 GATTATATTGAAACGCTTGCCGTTGAACGCTTGAAAAAAGTGATTGATGGCGAGCAAGGC
257124103/1-1685 GATTATATTGAAACGCTTGCCGTTGAACGCTTGAAAAAAGTGATTGATGGCGAGCAAGGC
257124062/1-1685 GATTATATTGAAACGCTTGCCGTTGAACGCTTGAAAAAAGTGATTGATGGCGAGCAAGGC
257124107/1-1717 GATTATATTGAAACGCTTGCCGTTGAACGCTTGAAAAAAGTGATTGATGGCGAGCAAGGC
257124101/1-1717 GATTATATTGAAACGCTTGCCGTTGAACGCTTGAAAAAAGTGATTGATGGCGAGCAAGGC
257124086/1-1733 GATTATATTGAAACGCTTGCCGTTGAACGCTTGAAAAAAGTGATTGATGGCGAGCAAGGC
257124113/1-1685 GATTATATTGAAACGCTTGCCGTTGAACGCTTGAAAAAAGTGATTGATGGCGAGCAAGGC
257124064/1-1685 GATTATATTGAAACGCTTGCCGTTGAACGCTTGAAAAAAGTGATTGATGGCGAGCAAGGC
257124063/1-1685 GATTATATTGAAACGCTTGCCGTTGAACGCTTGAAAAAAGTGATTGATGGCGAGCAAGGC
257124060/1-1685 GATTATATTGAAACGCTTGCCGTTGAACGCTTGAAAAAAGTGATTGATGGCGAGCAAGGC
257124125/1-1685 GATTATATTGAAACGCTTGCCGTTGAACGCTTGAAAAAAGTGATTGATGGCGAGCAAGGC
257124116/1-1685 GATTATATTGAAACGCTTGCCGTTGAACGCTTGAAAAAAGTGATTGATGGCGAGCAAGGC
257124124/1-1685 GATTATATTGAAACGCTTGCCGTTGAACGCTTGAAAAAAGTGATTGATGGCGAGCAAGGC
257124123/1-1685 GATTATATTGAAACGCTTGCCGTTGAACGCTTGAAAAAAGTGATTGATGGCGAGCAAGGC
257124067/1-1685 GATTATATTGAAACGCTTGCCGTTGAACGCTTGAAAAAAGTGATTGATGGCGAGCAAGGC
257124138/1-1685 GATTATATTGAAACGCTTGCCGTTGAACGCTTGAAAAAAGTGATTGATGGCGAGCAAGGC
257124133/1-1685 GATTATATTGAAACGCTTGCCGTTGAACGCTTGAAAAAAGTGATTGATGGCGAGCAAGGC
257124126/1-1685 GATTATATTGAAACGCTTGCCGTTGAACGCTTGAAAAAAGTGATTGATGGCGAGCAAGGC
257124095/1-1685 GATTATATTGAAACGCTTGCCGTTGAACGCTTGAAAAAAGTGATTGATGGCGAGCAAGGC
257124092/1-1685 GATTATATTGAAACGCTTGCCGTTGAACGCTTGAAAAAAGTGATTGATGGCGAGCAAGGC
257124088/1-1685 GATTATATTGAAACGCTTGCCGTTGAACGCTTGAAAAAAGTGATTGATGGCGAGCAAGGC
257124132/1-1685 GATTATATTGAAACGCTTGCCGTTGAACGCTTGAAAAAAGTGATTGATGGCGAGCAAGGC
257124130/1-1685 GATTATATTGAAACGCTTGCCGTTGAACGCTTGAAAAAAGTGATTGATGGCGAGCAAGGC
257124112/1-1685 GATTATATTGAAACGCTTGCCGTTGAACGCTTGAAAAAAGTGATTGATGGCGAGCAAGGC
257124094/1-1685 GATTATATTGAAACGCTTGCCGTTGAACGCTTGAAAAAAGTGATTGATGGCGAGCAAGGC
257124091/1-1685 GATTATATTGAAACGCTTGCCGTTGAACGCTTGAAAAAAGTGATTGATGGCGAGCAAGGC
257124065/1-1685 GATTATATTGAAACGCTTGCCGTTGAACGCTTGAAAAAAGTGATTGATGGCGAGCAAGGC
257124089/1-1685 GATTATATTGAAACGCTTGCCGTTGAACGCTTGAAAAAAGTGATTGATGGCGAGCAAGGC
257124093/1-1685 GATTATATTGAAACGCTTGCCGTTGAACGCTTGAAAAAAGTGATTGATGGCGAGCAAGGC
257124100/1-1685 GATTATATTGAAACGCTTGCCGTTGAACGCTTGAAAAAAGTGATTGATGGCGAGCAAGGC
257124127/1-1685 GATTATATTGAAACGCTTGCCGTTGAACGCTTGAAAAAAGTGATTGATGGCGAGCAAGGC
257124134/1-1685 GATTATATTGAAACGCTTGCCGTTGAACGCTTGAAAAAAGTGATTGATGGCGAGCAAGGC
257124057/1-1689 GATTATATTGAAACGCTTGCCGTTGAACGCTTGAAAAAAGTGATTGATGGCGAGCAAGGC
257124120/1-1689 GATTATATTGAAACGCTTGCCGTTGAACGCTTGAAAAAAGTGATTGATGGCGAGCAAGGC
257124059/1-1689 GATTATATTGAAACGCTTGCCGTTGAACGCTTGAAAAAAGTGATTGATGGCGAGCAAGGC
257124136/1-1685 GATTATATTGAAACGCTTGCCGTTGAACGCTTGAAAAAAGTGATTGATGGCGAGCAAGGC
257124135/1-1685 GATTATATTGAAACGCTTGCCGTTGAACGCTTGAAAAAAGTGATTGATGGCGAGCAAGGC
257124131/1-1685 GATTATATTGAAACGCTTGCTGTTGAACGCTTGAAAAAAGTGATTGATGGCGAGCAAGGC
257124121/1-1685 GATTATATTGAAACGCTTGCCGTTGAACGCTTGAAAAAAGTGATTGATGGCGAGCAAGGC
257124076/1-1685 GATTATATTGAAACGCTTGCCGTTGAACGCTTGAAAAAAGTGATTGATGGCGAGCAAGGC
257124087/1-1685 GATTATATTGAAACGCTTGCCGTTGAACGCTTGAAAAAAGTGATTGATGGCGAGCAAGGC
257124118/1-1685 GATTATATTGAAACGCTTGCCGTTGAACGCTTGAAAAAAGTGATTGATGGCGAGCAAGGC
257124105/1-1681 GATTATATTGAAACGCTTGCCGTTGAACGCTTGAAAAAAGTGATTGATGGCGAGCAAGGC
257124098/1-1709 GATTATATTGAAACGCTTGCCGTTGAACGCTTGAAAAAAGTGATTGATGGCGAGCAAGGC
257124102/1-1749 GATTATATTGAAACGCTTGCCGTTGAACGCTTGAAAAAAGTGATTGATGGCGAGCAAGGC
257124085/1-1713 GATTATATTGAAACGCTTGCCGTTGAACGCTTGAAAAAAGTGATTGATGGCGAGCAAGGC
257124080/1-1713 GATTATATTGAAACGCTTGCCGTTGAACGCTTGAAAAAAGTGATTGATGGCGAGCAAGGC
257124071/1-1713 GATTATATTGAAACGCTTGCCGTTGAACGCTTGAAAAAAGTGATTGATGGCGAGCAAGGC
257124075/1-1733 GATTATATTGAAACGCTTGCCGTTGAACGCTTGAAAAAAGTGATTGATGGCGAGCAAGGC
257124104/1-1713 GATTATATTGAAACGCTTGCCGTTGAACGCTTGAAAAAAGTGATTGATGGCGAGCAAGGC
257124074/1-1749 GATTATATTGAAACGCTTGCCGTTGAACGCTTGAAAAAAGTGATTGATGGCGAGCAAGGC
257124097/1-1701 GATTATATTGAAACGCTTGCCGTTGAACGCTTGAAAAAAGTGATTGATGGCGAGCAAGGC
257124128/1-1685 GATTATATTGAAACGCTTGCCGTTGAACGCTTGAAAAAAGTGATTGATGGCGAGCAAGGC
257124119/1-1753 GATTATATTGAAACGCTTGCCGTTGAACGCTTGAAAAAAGTGATTGATGGCGAGCAAGGC
257124072/1-1701 GATTATATTGAAACGCTTGCCGTTGAACGCTTGAAAAAAGTGATTGATGGCGAGCAAGGC
257124109/1-1721 GATTATATTGAAACGCTTGCCGTTGAACGCTTGAAAAAAGTGATTGATGGCGAGCAAGGC
257124114/1-1721 GATTATATTGAAACGCTTGCCGTTGAACGCTTGAAAAAAGTGATTGATGGCGAGCAAGGC
257124082/1-1733 GATTATATTGAAACGCTTGCCGTTGAACGCTTGAAAAAAGTGATTGATGGCGAGCAAGGC
257124077/1-1685 GATTATATTGAAACGCTTGCCGTTGAACGCTTGAAAAAAGTGATTGATGGCGAGCAAGGC
257124081/1-1737 GATTATATTGAAACGCTTGCCGTTGAACGCTTGAAAAAAGTGATTGATGGCGAGCAAGGC
257124070/1-1725 GATTATATTGAAACGCTTGCCGTTGAACGCTTGAAAAAAGTGATTGATGGCGAGCAAGGC
257124069/1-1713 GATTATATTGAAACGCTTGCCGTTGAACGCTTGAAAAAAGTGATTGATGGCGAGCAAGGC
257124066/1-1713 GATTATATTGAAACGCTTGCCGTTGAACGCTTGAAAAAAGTGATTGATGGCGAGCAAGGC
257124117/1-1717 GATTATATTGAAACGCTTGCCGTTGAACGCTTGAAAAAAGTGATTGATGGCGAGCAAGGC
257124061/1-1685 GATTATATTGAAACGCTTGCCGTTGAACGCTTGAAAAAAGTGATTGATGGCGAGCAAGGC
257124078/1-1717 GATTATATTGAAACGCTTGCCGTTGAACGCATGAAAAAAGTGATTGACGGCGAGCAAGGC
257124096/1-1789 GATTATATTGAAACGCTTGCTGTTGAACGCTTGAAAAAAGTGATTGATGGCGAGCAAGGC
257124058/1-1765 GATTATATTGAAACGCTTGCTGTTGAACGCTTGAAAAAAGTGATTGATGGCGAGCAAGGC
257124129/1-1769 GATTATATTGAAACGCTTGCCGTTGAACGCATGAAAAAAGTGATTGACGGCGAGCAAGGC
257124068/1-1769 GATTATATTGAAACGCTTGCCGTTGAACGCTTGAAAAAAGTGATTGATGGCGAGCAAGGC
257124110/1-1769 GATTATATTGAAACGCTTGCCGTTGAACGCTTGAAAAAAGTGATTGATGGCGAGCAAGGC
257124084/1-1761 GATTATATTGAAACGCTTGCCGTTGAACGCTTGAAAAAAGTGATTGATGGCGAGCAAGGC
257124108/1-1761 GATTATATTGAAACGCTTGCCGTTGAACGCTTGAAAAAAGTGATTGATGGCGAGCAAGGC
257124083/1-1765 GATTATATTGAAACGCTTGCCGTTGAACGCTTGAAAAAAGTGATTGATGGCGAGCAAGGC
257124079/1-1769 GATTATATTGAAACGCTTGCCGTTGAACGCTTGAAAAAAGTGATTGATGGCGAGCAAGGC

257124137/1-1685 GGTATTTCCAAAGCCGTGAATTGGCAAGGTGGTGGCGAGTTTGTTTATGCCGAACTTGCC
257124106/1-1749 GGTATTTCCAAAGCCGTGAATTGGCAAGGTGGTGGCGAGTTTGTTTATGCCGAACTTGCC
257124122/1-1685 GGTATTTCCAAAGCCGTGAATTGGCAAGGTGGTGGCGAGTTTGTTTATGCCGAACTTGCC
257124103/1-1685 GGTATTTCCAAAGCCGTGAATTGGCAAGGTGGTGGCGAGTTTGTTTATGCCGAACTTGCC
257124062/1-1685 GGTATTTCCAAAGCCGTGAATTGGCAAGGTGGTGGCGAGTTTGTTTATGCCGAACTTGCC
257124107/1-1717 GGTATTTCCAAAGCCGTGAATTGGCAAGGTGGTGGCGAGTTTGTTTATGCCGAACTTGCC
257124101/1-1717 GGTATTTCCAAAGCCGTGAATTGGCAAGGTGGTGGCGAGTTTGTTTATGCCGAACTTGCC
257124086/1-1733 GGTATTTCCAAAGCCGTGAATTGGCAAGGTGGTGGCGAGTTTGTTTATGCCGAACTTGCC
257124113/1-1685 GGTATTTCCAAAACCGTGAATTGGCAAGGTGGTGGCGAGTTTGTTTATGCCGAACTTGCC
257124064/1-1685 GGTATTTCCAAAACCGTGAATTGGCAAGGTGGTGGCGAGTTTGTTTATGCCGAACTTGCC
257124063/1-1685 GGTATTTCCAAAACCGTGAATTGGCAAGGTGGTGGCGAGTTTGTTTATGCCGAACTTGCC
257124060/1-1685 GGTATTTCCAAAACCGTGAATTGGCAAGGTGGTGGCGAGTTTGTTTATGCCGAACTTGCC
257124125/1-1685 GGTATTTCCAAAGCCGTGAATTGGCAAGGTGGTGGCGAGTTTGTTTATGCCGAACTTGCC
257124116/1-1685 GGTATTTCCAAAGCCGTGAATTGGCAAGGTGGTGGCGAGTTTGTTTATGCCGAACTTGCC
257124124/1-1685 GGTATTTCCAAAGCCGTGAATTGGCAAGGTGGTGGCGAGTTTGTTTATGCCGAACTTGCC
257124123/1-1685 GGTATTTCCAAAGCCGTGAATTGGCAAGGTGGTGGCGAGTTTGTTTATGCCGAACTTGCC
257124067/1-1685 GGTATTTCCAAAGCCGTGAATTGGCAAGGTGGTGGCGAGTTTGTTTATGCCGAACTTGCC
257124138/1-1685 GGTATTTCCAAAGCCGTGAATTGGCAAGGTGGTGGCGAGTTTGTTTATGCCGAACTTGCC
257124133/1-1685 GGTATTTCCAAAGCCGTGAATTGGCAAGGTGGTGGCGAGTTTGTTTATGCCGAACTTGCC
257124126/1-1685 GGTATTTCCAAAGCCGTGAATTGGCAAGGTGGTGGCGAGTTTGTTTATGCCGAACTTGCC
257124095/1-1685 GGTATTTCCAAAGCCGTGAATTGGCAAGGTGGTGGCGAGTTTGTTTATGCCGAACTTGCC
257124092/1-1685 GGTATTTCCAAAGCCGTGAATTGGCAAGGTGGTGGCGAGTTTGTTTATGCCGAACTTGCC
257124088/1-1685 GGTATTTCCAAAGCCGTGAATTGGCAAGGTGGTGGCGAGTTTGTTTATGCCGAACTTGCC
257124132/1-1685 GGTATTTCCAAAGCCGTGAATTGGCAAGGTGGTGGCGAGTTTGTTTATGCCGAACTTGCC
257124130/1-1685 GGTATTTCCAAAGCCGTGAATTGGCAAGGTGGTGGCGAGTTTGTTTATGCCGAACTTGCC
257124112/1-1685 GGTATTTCCAAAGCCGTGAATTGGCAAGGTGGTGGCGAGTTTGTTTATGCCGAACTTGCC
257124094/1-1685 GGTATTTCCAAAGCCGTGAATTGGCAAGGTGGTGGCGAGTTTGTTTATGCCGAACTTGCC
257124091/1-1685 GGTATTTCCAAAGCCGTGAATTGGCAAGGTGGTGGCGAGTTTGTTTATGCCGAACTTGCC
257124065/1-1685 GGTATTTCCAAAGCCGTGAATTGGCAAGGTGGTGGCGAGTTTGTTTATGCCGAACTTGCC
257124089/1-1685 GGTATTTCCAAAGCCGTGAATTGGCAAGGTGGTGGCGAGTTTGTTTATGCCGAACTTGCC
257124093/1-1685 GGTATTTCCAAAGCCGTGAATTGGCAAGGTGGTGGCGAGTTTGTTTATGCCGAACTTGCC
257124100/1-1685 GGTATTTCCAAAGCCGTGAATTGGCAAGGTGGTGGCGAGTTTGTTTATGCCGAACTTGCC
257124127/1-1685 GGTATTTCCAAAGCCGTGAATTGGCAAGGTGGTGGCGAGTTTGTTTATGCCGAACTTGCC
257124134/1-1685 GGTATTTCCAAAGCCGTGAATTGGCAAGGTGGTGGCGAGTTTGTTTATGCCGAACTTGCC
257124057/1-1689 GGTATTTCCAAAGCCGTGAATTGGCAAGGTGGTGGCGAGTTTGTTTATGCCGAACTTGCC
257124120/1-1689 GGTATTTCCAAAGCCGTGAATTGGCAAGGTGGTGGCGAGTTTGTTTATGCCGAACTTGCC
257124059/1-1689 GGTATTTCCAAAGCCGTGAATTGGCAAGGTGGTGGCGAGTTTGTTTATGCCGAACTTGCC
257124136/1-1685 GGTATTTCCAAAGCCGTGAATTGGCAAGGTGGTGGCGAGTTTGTTTATGCCGAACTTGCC
257124135/1-1685 GGTATTTCCAAAGCCGTGAATTGGCAAGGTGGTGGCGAGTTTGTTTATGCCGAACTTGCC
257124131/1-1685 GGTATTTCCAAAGCCGTGAATTGGCAAGGTGGTGGCGAGTTTGTTTATGCCGAACTTGCC
257124121/1-1685 GGTATTTCCAAAGCCGTGAATTGGCAAGGTGGTGGCGAGTTTGTTTATGCCGAACTTGCC
257124076/1-1685 GGTATTTCCAAAGCCGTGAATTGGCAAGGTGGTGGCGAGTTTGTTTATGCCGAACTTGCC
257124087/1-1685 GGTATTTCCAAAGCCGTGAATTGGCAAGGTGGTGGCGAGTTTGTTTATGCCGAACTTGCC
257124118/1-1685 GGTATTTCCAAAGCCGTGAATTGGCAAGGTGGTGGCGAGTTTGTTTATGCCGAACTTGCC
257124105/1-1681 GGTATTTCCAAAGCCGTGAATTGGCAAGGTGGTGGCGAGTTTGTTTATGCCGAACTTGCC
257124098/1-1709 GGTATTTCCAAAGCCGTGAATTGGCAAGGTGGTGGCGAGTTTGTTTATGCCGAACTTGCC
257124102/1-1749 GGTATTTCCAAAGCCGTGAATTGGCAAGGTGGTGGCGAGTTTGTTTATGCCGAACTTGCC
257124085/1-1713 GGTATTTCCAAAGCCGTGAATTGGCAAGGTGGTGGCGAGTTTGTTTATGCCGAACTTGCC
257124080/1-1713 GGTATTTCCAAAGCCGTGAATTGGCAAGGTGGTGGCGAGTTTGTTTATGCCGAACTTGCC
257124071/1-1713 GGTATTTCCAAAGCCGTGAATTGGCAAGGTGGTGGCGAGTTTGTTTATGCCGAACTTGCC
257124075/1-1733 GGTATTTCCAAAGCCGTGAATTGGCAAGGTGGTGGCGAGTTTGTTTATGCCGAACTTGCC
257124104/1-1713 GGTATTTCCAAAGCCGTGAATTGGCAAGGTGGTGGCGAGTTTGTTTATGCCGAACTTGCC
257124074/1-1749 GGTATTTCCAAAGCCGTGAATTGGCAAGGTGGTGGCGAGTTTGTTTATGCCGAACTTGCC
257124097/1-1701 GGTATTTCCAAAGCCGTGAATTGGCAAGGTGGTGGCGAGTTTGTTTATGCCGAACTTGCC
257124128/1-1685 GGTATTTCCAAAGCCGTGAATTGGCAAGGTGGTGGCGAGTTTGTTTATGCCGAACTTGCC
257124119/1-1753 GGTATTTCCAAAGCCGTGAATTGGCAAGGTGGTGGCGAGTTTGTTTATGCCGAACTTGCC
257124072/1-1701 GGTATTTCCAAAGCCGTGAATTGGCAAGGTGGTGGCGAGTTTGTTTATGCCGAACTTGCC
257124109/1-1721 GGTATTTCCAAAGCCGTGAATTGGCAAGGTGGTGGCGAGTTTGTTTATGCCGAACTTGCC
257124114/1-1721 GGTATTTCCAAAGCCGTGAATTGGCAAGGTGGTGGCGAGTTTGTTTATGCCGAACTTGCC
257124082/1-1733 GGTATTTCCAAAGCCGTGAATTGGCAAGGTGGTGGCGAGTTTGTTTATGCCGAACTTGCC
257124077/1-1685 GGTATTTCCAAAGCCGTGAATTGGCAAGGTGGTGGCGAGTTTGTTTATGCCGAACTTGCC
257124081/1-1737 GGTATTTCCAAAGCCGTGAATTGGCAAGGTGGTGGCGAGTTTGTTTATGCCGAACTTGCC
257124070/1-1725 GGTATTTCCAAAGCCGTGAATTGGCAAGGTGGTGGCGAGTTTGTTTATGCCGAACTTGCC
257124069/1-1713 GGTATTTCCAAAGCCGTGAATTGGCAAGGTGGTGGCGAGTTTGTTTATGCCGAACTTGCC
257124066/1-1713 GGTATTTCCAAAGCCGTGAATTGGCAAGGTGGTGGCGAGTTTGTTTATGCCGAACTTGCC
257124117/1-1717 GGTATTTCCAAAGCCGTGAATTGGCAAGGTGGTGGCGAGTTTGTCTATGCCGAACTTGCT
257124061/1-1685 GGTATTTCCAAAGCCGTGAATTGGCAAGGTGGTGGCGAGTTTGTCTATGCCGAACTTGCT
257124078/1-1717 GGTATTTCCAAAGCCGTGAATTGGCAAGGTGGTGGCGAGTTTGTTTATGCCGAACTTGCT
257124096/1-1789 GGTATTTCCAAAGCCGTGAATTGGCAAGGTGGTGGCGAATTTGTTTATGCCGAACTTGCT
257124058/1-1765 GGTATTTCCAAAGCCGTGAATTGGCAAGGTGGTGGCGAATTTGTTTATGCCGAACTTGCT
257124129/1-1769 GGTATTTCCAAAGCCGTGAATTGGCAAGGTGGTGGCGAGTTTGTTTATGCCGAACTTGCT
257124068/1-1769 GGTATTTCCAAAGCCGTGAATTGGCAAGGTGGTGGCGAGTTTGTTTATGCCGAACTTGCC
257124110/1-1769 GGTATTTCCAAAGCCGTGAATTGGCAAGGTGGTGGCGAGTTTGTTTATGCCGAACTTGCC
257124084/1-1761 GGTATTTCCAAAGCCGTGAATTGGCAAGGTGGTGGCGAGTTTGTTTATGCCGAACTTGCC
257124108/1-1761 GGTATTTCCAAAGCCGTGAATTGGCAAGGTGGTGGCGAGTTTGTTTATGCCGAACTTGCC
257124083/1-1765 GGTATTTCCAAAGCCGTGAATTGGCAAGGTGGTGGCGAGTTTGTTTATGCCGAACTTGCC
257124079/1-1769 GGTATTTCCAAAGCCGTGAATTGGCAAGGTGGTGGCGAGTTTGTTTATGCCGAACTTGCC

257124137/1-1685 CCATTTAACGAAACCGCAAAACAACAAATTTTGGCTTGCGAAGATTCAGACGGCATCAAA
257124106/1-1749 CCATTTAACGAAACCGCAAAACAACAAATTTTGGCTTGCGAAGATTCAGACGGCATCAAA
257124122/1-1685 CCATTTAACGAAACCGCAAAACAACAAATTTTGGCTTGCGAAGATTCAGACGGCATCAAA
257124103/1-1685 CCATTTAACGAAACCGCAAAACAACAAATTTTGGCTTGCGAAGATTCAGACGGCATCAAA
257124062/1-1685 CCATTTAACGAAACCGCAAAACAACAAATTTTGGCTTGCGAAGATTCAGACGGCATCAAA
257124107/1-1717 CCATTTAACGAAACCGCAAAACAACAAATTTTGGCTTGCGAAGATTCAGACGGCATCAAA
257124101/1-1717 CCATTTAACGAAACCGCAAAACAACAAATTTTGGCTTGCGAAGATTCAGACGGCATCAAA
257124086/1-1733 CCATTTAACGAAACCGCAAAACAACAAATTTTGGCTTGCGAAGATTCAGACGGCATCAAA
257124113/1-1685 CCATTTAACGAAACCGCAAAACAACAAATTTTGGCTTGCGAAGATTCAGACGGCATCAAA
257124064/1-1685 CCATTTAACGAAACCGCAAAACAACAAATTTTGGCTTGCGAAGATTCAGACGGCATCAAA
257124063/1-1685 CCATTTAACGAAACCGCAAAACAACAAATTTTGGCTTGCGAAGATTCAGACGGCATCAAA
257124060/1-1685 CCATTTAACGAAACCGCAAAACAACAAATTTTGGCTTGCGAAGATTCAGACGGCATCAAA
257124125/1-1685 CCATTTAACGAAACCGCAAAACAACAAATTTTGGCTTGCGAAGATTCAGACGGCATCAAA
257124116/1-1685 CCATTTAACGAAACCGCAAAACAACAAATTTTGGCTTGCGAAGATTCAGACGGCATCAAA
257124124/1-1685 CCATTTAACGAAACCGCAAAACAACAAATTTTGGCTTGCGAAGATTCAGACGGCATCAAA
257124123/1-1685 CCATTTAACGAAACCGCAAAACAACAAATTTTGGCTTGCGAAGATTCAGACGGCATCAAA
257124067/1-1685 CCATTTAACGAAACCGCAAAACAACAAATTTTGGCTTGCGAAGATTCAGACGGCATCAAA
257124138/1-1685 CCATTTAACGAAACCGCAAAACAACAAATTTTGGCTTGCGAAGATTCAGACGGCATCAAA
257124133/1-1685 CCATTTAACGAAACCGCAAAACAACAAATTTTGGCTTGCGAAGATTCAGACGGCATCAAA
257124126/1-1685 CCATTTAACGAAACCGCAAAACAACAAATTTTGGCTTGCGAAGATTCAGACGGCATCAAA
257124095/1-1685 CCATTTAACGAAACCGCAAAACAACAAATTTTGGCTTGCGAAGATTCAGACGGCATCAAA
257124092/1-1685 CCATTTAACGAAACCGCAAAACAACAAATTTTGGCTTGCGAAGATTCAGACGGCATCAAA
257124088/1-1685 CCATTTAACGAAACCGCAAAACAACAAATTTTGGCTTGCGAAGATTCAGACGGCATCAAA
257124132/1-1685 CCATTTAACGAAACCGCAAAACAACAAATTTTGGCTTGCGAAGATTCAGACGGCATCAAA
257124130/1-1685 CCATTTAACGAAACCGCAAAACAACAAATTTTGGCTTGCGAAGATTCAGACGGCATCAAA
257124112/1-1685 CCATTTAACGAAACCGCAAAACAACAAATTTTGGCTTGCGAAGATTCAGACGGCATCAAA
257124094/1-1685 CCATTTAACGAAACCGCAAAACAACAAATTTTGGCTTGCGAAGATTCAGACGGCATCAAA
257124091/1-1685 CCATTTAACGAAACCGCAAAACAACAAATTTTGGCTTGCGAAGATTCAGACGGCATCAAA
257124065/1-1685 CCATTTAACGAAACCGCAAAACAACAAATTTTGGCTTGCGAAGATTCAGACGGCATCAAA
257124089/1-1685 CCATTTAACGAAACCGCAAAACAACAAATTTTGGCTTGCGAAGATTCAGACGGCATCAAA
257124093/1-1685 CCATTTAACGAAACCGCAAAACAACAAATTTTGGCTTGCGAAGATTCAGACGGCATCAAA
257124100/1-1685 CCATTTAACGAAACCGCAAAACAACAAATTTTGGCTTGCGAAGATTCAGACGGCATCAAA
257124127/1-1685 CCATTTAACGAAACCGCAAAACAACAAATTTTGGCTTGCGAAGATTCAGACGGCATCAAA
257124134/1-1685 CCATTTAACGAAACCGCAAAACAACAAATTTTGGCTTGCGAAGATTCAGACGGCATCAAA
257124057/1-1689 CCATTTAACGAAACCGCAAAACAACAAATTTTGGCTTGCGAAGATTCAGACGGCATCAAA
257124120/1-1689 CCATTTAACGAAACCGCAAAACAACAAATTTTGGCTTGCGAAGATTCAGACGGCATCAAA
257124059/1-1689 CCATTTAACGAAACCGCAAAACAACAAATTTTGGCTTGCGAAGATTCAGACGGCATCAAA
257124136/1-1685 CCATTTAACGAAACCGCAAAACAACAAATTTTGGCTTGCGAAGATTCAGACGGCATCAAA
257124135/1-1685 CCATTTAACGAAACCGCAAAACAACAAATTTTGGCTTGCGAAGATTCAGACGGCATCAAA
257124131/1-1685 CCATTTAACGAAACCGCAAAACAACAAATTTTGGCTTGCGAAGATTCAGACGGCATCAAA
257124121/1-1685 CCATTTAACGAAACCGCAAAACAACAAATTTTGGCTTGCGAAGATTCAGACGGCATCAAA
257124076/1-1685 CCATTTAACGAAACCGCAAAACAACAAATTTTGGCTTGCGAAGATTCAGACGGCATCAAA
257124087/1-1685 CCATTTAACGAAACCGCAAAACAACAAATTTTGGCTTGCGAAGATTCAGACGGCATCAAA
257124118/1-1685 CCATTTAACGAAACCGCAAAACAACAAATTTTGGCTTGCGAAGATTCAGACGGCATCAAA
257124105/1-1681 CCATTTAACGAAACCGCAAAACAACAAATTTTGGCTTGCGAAGATTCAGACGGCATCAAA
257124098/1-1709 CCATTTAACGAAACCGCAAAACAACAAATTTTGGCTTGCGAAGATTCAGACGGCATCAAA
257124102/1-1749 CCATTTAACGAAACCGCAAAACAACAAATTTTGGCTTGCGAAGATTCAGACGGCATCAAA
257124085/1-1713 CCATTTAACGAAACCGCAAAACAACAAATTTTGGCTTGCGAAGATTCAGACGGCATCAAA
257124080/1-1713 CCATTTAACGAAACCGCAAAACAACAAATTTTGGCTTGCGAAGATTCAGACGGCATCAAA
257124071/1-1713 CCATTTAACGAAACCGCAAAACAACAAATTTTGGCTTGCGAAGATTCAGACGGCATCAAA
257124075/1-1733 CCATTTAACGAAACCGCAAAACAACAAATTTTGGCTTGCGAAGATTCAGACGGCATCAAA
257124104/1-1713 CCATTTAACGAAACCGCAAAACAACAAATTTTGGCTTGCGAAGATTCAGACGGCATCAAA
257124074/1-1749 CCATTTAACGAAACCGCAAAACAACAAATTTTGGCTTGCGAAGATTCAGACGGCATCAAA
257124097/1-1701 CCATTTAACGAAACCGCAAAACAACAAATTTTGGCTTGCGAAGATTCAGACGGCATCAAA
257124128/1-1685 CCATTTAACGAAACCGCAAAACAACAAATTTTGGCTTGCGAAGATTCAGACGGCATCAAA
257124119/1-1753 CCATTTAACGAAACCGCAAAACAACAAATTTTGGCTTGCGAAGATTCAGACGGCATCAAA
257124072/1-1701 CCATTTAACGAAACCGCAAAACAACAAATTTTGGCTTGCGAAGATTCAGACGGCATCAAA
257124109/1-1721 CCATTTAACGAAACCGCAAAACAACAAATTTTGGCTTGCGAAGATTCAGACGGCATCAAA
257124114/1-1721 CCATTTAACGAAACCGCAAAACAACAAATTTTGGCTTGCGAAGATTCAGACGGCATCAAA
257124082/1-1733 CCATTTAACGAAACCGCAAAACAACAAATTTTGGCTTGCGAAGATTCAGACGGCATCAAA
257124077/1-1685 CCATTTAACGAAACCGCAAAACAACAAATTTTGGCTTGCGAAGATTCAGACGGCATCAAA
257124081/1-1737 CCATTTAACGAAACCGCAAAACAACAAATTTTGGCTTGCGAAGATTCAGACGGCATCAAA
257124070/1-1725 CCATTTAACGAAACCGCAAAACAACAAATTTTGGCTTGCGAAGATTCAGACGGCATCAAA
257124069/1-1713 CCATTTAACGAAACCGCAAAACAACAAATTTTGGCTTGCGAAGATTCAGACGGCATCAAA
257124066/1-1713 CCATTTAACGAAACCGCAAAACAACAAATTTTGGCTTGCGAAGATTCAGACGGCATCAAA
257124117/1-1717 CCATTTAACGAAAGCGCAAAACAACAAATTTTGGCGTGCGAAAATTCAGACGACATCAAA
257124061/1-1685 CCATTTAACGAAAGCGCAAAACAACAAATTTTGGCGTGCGAAAATTCAGACGACATCAAA
257124078/1-1717 CCATTTAACGCAACCGCAAAACAACAAATTTTGGCGTGCGAAGATTCAGACGGCATCAAA
257124096/1-1789 CCATTTAACGAAACCGCAAAACAACAGATTTTGGCTTGCGAAGATTCAGACGGCATCAAA
257124058/1-1765 CCATTTAACGAAACCGCAAAACAACAGATTTTGGCTTGCGAAGATTCAGACGGCATCAAA
257124129/1-1769 CCATTTAACGAAACCGCAAAACAACAAATTTTGGCGTGCGAAGATTCAGACGACATCAAA
257124068/1-1769 CCATTTAACGAAACCGCAAAACAACAAATTTTGGCTTGCGAAGATTCAGACGGCATCAAA
257124110/1-1769 CCATTTAACGAAACCGCAAAACAACAAATTTTGGCTTGCGAAGATTCAGACGGCATCAAA
257124084/1-1761 CCATTTAACGAAACCGCAAAACAACAAATTTTGGCTTGCGAAGATTCAGACGGCATCAAA
257124108/1-1761 CCATTTAACGAAACCGCAAAACAACAAATTTTGGCTTGCGAAGATTCAGACGGCATCAAA
257124083/1-1765 CCATTTAACGAAACCGCAAAACAACAAATTTTGGCTTGCGAAGATTCAGACGGCATCAAA
257124079/1-1769 CCATTTAACGAAACCGCAAAACAACAAATTTTGGCTTGCGAAGATTCAGACGGCATCAAA

257124137/1-1685 ACGCTGTTTGAAGGTTTATGCGAACGCTATTTCTTGAAATACAACGTCAGCGTAAATGAA
257124106/1-1749 ACGCTGTTTGAAGGTTTATGCGAACGCTATTTCTTGAAATACAACGTCAGCGTAAATGAA
257124122/1-1685 ACGCTGTTTGAAGGTTTATGCGAACGCTATTTCTTGAAATACAACGTCAGCGTAAATGAA
257124103/1-1685 ACGCTGTTTGAAGGTTTATGCGAACGCTATTTCTTGAAATACAACGTCAGCGTAAATGAA
257124062/1-1685 ACGCTGTTTGAAGGTTTATGCGAACGCTATTTCTTGAAATACAACGTCAGCGTAAATGAA
257124107/1-1717 ACGCTGTTTGAAGGTTTATGCGAACGCTATTTCTTGAAATACAACGTCAGCGTAAATGAA
257124101/1-1717 ACGCTGTTTGAAGGTTTATGCGAACGCTATTTCTTGAAATACAACGTCAGCGTAAATGAA
257124086/1-1733 ACGCTGTTTGAAGGTTTATGCGAACGCTATTTCTTGAAATACAACGTCAGCGTAAATGAA
257124113/1-1685 ACGCTGTTTGAAGGTTTATGCGAACGCTATTTCTTGAAATACAACGTCAGCGTAAATGAA
257124064/1-1685 ACGCTGTTTGAAGGTTTATGCGAACGCTATTTCTTGAAATACAACGTCAGCGTAAATGAA
257124063/1-1685 ACGCTGTTTGAAGGTTTATGCGAACGCTATTTCTTGAAATACAACGTCAGCGTAAATGAA
257124060/1-1685 ACGCTGTTTGAAGGTTTATGCGAACGCTATTTCTTGAAATACAACGTCAGCGTAAATGAA
257124125/1-1685 ACGCTGTTTGAAGGTTTATGCGAACGCTATTTCTTGAAATACAACGTCAGCGTAAATGAA
257124116/1-1685 ACGCTGTTTGAAGGTTTATGCGAACGCTATTTCTTGAAATACAACGTCAGCGTAAATGAA
257124124/1-1685 ACGCTGTTTGAAGGTTTATGCGAACGCTATTTCTTGAAATACAACGTCAGCGTAAATGAA
257124123/1-1685 ACGCTGTTTGAAGGTTTATGCGAACGCTATTTCTTGAAATACAACGTCAGCGTAAATGAA
257124067/1-1685 ACGCTGTTTGAAGGTTTATGCGAACGCTATTTCTTGAAATACAACGTCAGCATAAATGAA
257124138/1-1685 ACGCTGTTTGAAGGTTTATGCGAACGCTATTTCTTGAAATACAACGTCAGCGTAAATGAA
257124133/1-1685 ACGCTGTTTGAAGGTTTATGCGAACGCTATTTCTTGAAATACAACGTCAGCGTAAATGAA
257124126/1-1685 ACGCTGTTTGAAGGTTTATGCGAACGCTATTTCTTGAAATACAACGTCAGCGTAAATGAA
257124095/1-1685 ACGCTGTTTGAAGGTTTATGCGAACGCTATTTCTTGAAATACAACGTCAGCGTAAATGAA
257124092/1-1685 ACGCTGTTTGAAGGTTTATGCGAACGCTATTTCTTGAAATACAACGTCAGCGTAAATGAA
257124088/1-1685 ACGCTGTTTGAAGGTTTATGCGAACGCTATTTCTTGAAATACAACGTCAGCGTAAATGAA
257124132/1-1685 ACGCTGTTTGAAGGTTTATGCGAACGCTATTTCTTGAAATACAACGTCAGCGTAAATGAA
257124130/1-1685 ACGCTGTTTGAAGGTTTATGCGAACGCTATTTCTTGAAATACAACGTCAGCGTAAATGAA
257124112/1-1685 ACGCTGTTTGAAGGTTTATGCGAACGCTATTTCTTGAAATACAACGTCAGCGTAAATGAA
257124094/1-1685 ACGCTGTTTGAAGGTTTATGCGAACGCTATTTCTTGAAATACAACGTCAGCGTAAATGAA
257124091/1-1685 ACGCTGTTTGAAGGTTTATGCGAACGCTATTTCTTGAAATACAACGTCAGCGTAAATGAA
257124065/1-1685 ACGCTGTTTGAAGGTTTATGCGAACGCTATTTCTTGAAATACAACGTCAGCGTAAATGAA
257124089/1-1685 ACGCTGTTTGAAGGTTTATGCGAACGCTATTTCTTGAAATACAACGTCAGCGTAAATGAA
257124093/1-1685 ACGCTGTTTGAAGGTTTATGCGAACGCTATTTCTTGAAATACAACGTCAGCGTAAATGAA
257124100/1-1685 ACGCTGTTTGAAGGTTTATGCGAACGCTATTTCTTGAAATACAACGTCAGCGTAAATGAA
257124127/1-1685 ACGCTGTTTGAAGGTTTATGCGAACGCTATTTCTTGAAATACAACGTCAGCGTAAATGAA
257124134/1-1685 ACGCTGTTTGAAGGTTTATGCGAACGCTATTTCTTGAAATACAACGTCAGCGTAAATGAA
257124057/1-1689 ACGCTGTTTGAAGGTTTATGCGAACGCTATTTCTTGAAATACAACGTCAGCGTAAATGAA
257124120/1-1689 ACGCTGTTTGAAGGTTTATGCGAACGCTATTTCTTGAAATACAACGTCAGCGTAAATGAA
257124059/1-1689 ACGCTGTTTGAAGGTTTATGCGAACGCTATTTCTTGAAATACAACGTCAGCGTAAATGAA
257124136/1-1685 ACGCTGTTTGAAGGTTTATGCGAACGCTATTTCTTGAAATACAACGTCAGCGTAAATGAA
257124135/1-1685 ACGCTGTTTGAAGGTTTATGCGAACGCTATTTCTTGAAATACAACGTCAGCGTAAATGAA
257124131/1-1685 ACGCTGTTTGAAGGTTTATGCGAACGCTATTTCTTGAAATACAACGTCAGCGTAAATGAA
257124121/1-1685 ACGCTGTTTGAAGGTTTATGCGAACGCTATTTCTTGAAATACAACGTCAGCGTAAATGAA
257124076/1-1685 ACGCTGTTTGAAGGTTTATGCGAACGCTATTTCTTGAAATACAACGTCAGCGTAAATGAA
257124087/1-1685 ACGCTGTTTGAAGGTTTATGCGAACGCTATTTCTTGAAATACAACGTCAGCGTAAATGAA
257124118/1-1685 ACGCTGTTTGAAGGTTTATGCGAACGCTATTTCTTGAAATACAACGTCAGCGTAAATGAA
257124105/1-1681 ACGCTGTTTGAAGGTTTATGCGAACGCTATTTCTTGAAATACAACGTCAGCGTAAATGAA
257124098/1-1709 ACGCTGTTTGAAGGTTTATGCGAACGCTATTTCTTGAAATACAACGTCAGCGTAAATGAA
257124102/1-1749 ACGCTGTTTGAAGGTTTATGCGAACGCTATTTCTTGAAATACAACGTCAGCGTAAATGAA
257124085/1-1713 ACGCTGTTTGAAGGTTTATGCGAACGCTATTTCTTGAAATACAACGTCAGCGTAAATGAA
257124080/1-1713 ACGCTGTTTGAAGGTTTATGCGAACGCTATTTCTTGAAATACAACGTCAGCGTAAATGAA
257124071/1-1713 ACGCTGTTTGAAGGTTTATGCGAACGCTATTTCTTGAAATACAACGTCAGCGTAAATGAA
257124075/1-1733 ACGCTGTTTGAAGGTTTATGCGAACGCTATTTCTTGAAATACAACGTCAGCGTAAATGAA
257124104/1-1713 ACGCTGTTTGAAGGTTTATGCGAACGCTATTTCTTGAAATACAACGTCAGCGTAAATGAA
257124074/1-1749 ACGCTGTTTGAAGGTTTATGCGAACGCTATTTCTTGAAATACAACGTCAGCGTAAATGAA
257124097/1-1701 ACGCTGTTTGAAGGTTTATGCGAACGCTATTTCTTGAAATACAACGTCAGCGTAAATGAA
257124128/1-1685 ACGCTGTTTGAAGGTTTATGCGAACGCTATTTCTTGAAATACAACGTCAGCGTAAATGAA
257124119/1-1753 ACGCTGTTTGAAGGTTTATGCGAACGCTATTTCTTGAAATACAACGTCAGCGTAAATGAA
257124072/1-1701 ACGCTGTTTGAAGGTTTATGCGAACGCTATTTCTTGAAATACAACGTCAGCGTAAATGAA
257124109/1-1721 ACGCTGTTTGAAGGTTTATGCGAACGCTATTTCTTGAAATACAACGTCAGCGTAAATGAA
257124114/1-1721 ACGCTGTTTGAAGGTTTATGCGAACGCTATTTCTTGAAATACAACGTCAGCGTAAATGAA
257124082/1-1733 ACGCTGTTTGAAGGTTTATGCGAACGCTATTTCTTGAAATACAACGTCAGCGTAAATGAA
257124077/1-1685 ACGCTGTTTGAAGGTTTATGCGAACGCTATTTCTTGAAATACAACGTCAGAGTAAATGAA
257124081/1-1737 ACGCTGTTTGAAGGTTTATGCGAACGCTATTTCTTGAAATACAACGTCAGCGTAAATGAA
257124070/1-1725 ACGCTGTTTGAAGGTTTATGCGAACGCTATTTCTTGAAATACAACGTCAGCGTAAATGAA
257124069/1-1713 ACGCTGTTTGAAGGTTTATGCGAACGCTATTTCTTGAAATACAACGTCAGCGTAAATGAA
257124066/1-1713 ACGCTGTTTGAAGGTTTATGCGAACGCTATTTCTTGAAATACAACGTCAGCGTAAATGAA
257124117/1-1717 ACGCTGTTTAATGAATTATACGAACGCTATTTCCTAAAATACAATGTGAGCGTGGATGAT
257124061/1-1685 ACGCTGTTTAATGAATTATACGAACGCTATTTCCTAAAATACAATGTGAGCGTGGATGAT
257124078/1-1717 ACGCTGTTTAATGAATTATGCGAACGCTATTTCATAAAATACAATGTGAGCGTGGATGAT
257124096/1-1789 ACGCTGTTTAATGAATTATACGAACGCTATTTCCTGAAATACAACGTCAGCGTAAATGAA
257124058/1-1765 ACGCTGTTTAATGAATTATACGAACGCTATTTCCTAAAATACAATGTGAGCGTGGATGAT
257124129/1-1769 ACGCTGTTTAATGAATTATGCGAACGCTATTTCCTAAAATACAATGTGAGCGTGAATGAA
257124068/1-1769 ACGCTGTTTGAAGGTTTATGCGAACGCTATTTCTTGAAATACAACGTCAGCGTAAATGAA
257124110/1-1769 ACGCTGTTTGAAGGTTTATGCGAACGCTATTTCTTGAAATACAACGTCAGCGTAAATGAA
257124084/1-1761 ACGCTGTTTGAAGGTTTATGCGAACGCTATTTCTTGAAATACAACGTCAGCGTAAATGAA
257124108/1-1761 ACGCTGTTTGAAGGTTTATGCGAACGCTATTTCTTGAAATACAACGTCAGCGTAAATGAA
257124083/1-1765 ACGCTGTTTGAAGGTTTATGCGAACGCTATTTCTTGAAATACAACGTCAGCGTAAATGAA
257124079/1-1769 ACGCTGTTTGAAGGTTTATGCGAACGCTATTTCTTGAAATACAACGTCAGCGTAAATGAA

257124137/1-1685 TTTAGTCAAATCATTCAAGAGCCTGAATTTCAATCCTTGGCATTAGACGAACAAAAACAA
257124106/1-1749 TTTAGTCAAATCATTCAAGAGCCTGAATTTCAATCCTTGGCATTAGACGAACAAAAACAA
257124122/1-1685 TTTAGTCAAATCATTCAAGAGCCTGAATTTCAATCCTTGGCATTAGACGAACAAAAACAA
257124103/1-1685 TTTAGTCAAATCATTCAAGAGCCTGAATTTCAATCCTTGGCATTAGACGAACAAAAACAA
257124062/1-1685 TTTAGTCAAATCATTCAAGAGCCTGAATTTCAATCCTTGGCATTAGACGAACAAAAACAA
257124107/1-1717 TTTAGTCAAATCATTCAAGAGCCTGAATTTCAATCCTTGGCATTAGACGAACAAAAACAA
257124101/1-1717 TTTAGTCAAATCATTCAAGAGCCTGAATTTCAATCCTTGGCATTAGACGAACAAAAACAA
257124086/1-1733 TTTAGTCAAATCATTCAAGAGCCTGAATTTCAATCCTTGGCATTAGACGAACAAAAACAA
257124113/1-1685 TTTAGTCAAATCATTCAAGAGCCTGAATTTCAATCCTTGGCATTAGACGAACAAAAACAA
257124064/1-1685 TTTAGTCAAATCATTCAAGAGCCTGAATTTCAATCCTTGGCATTAGACGAACAAAAACAA
257124063/1-1685 TTTAGTCAAATCATTCAAGAGCCTGAATTTCAATCCTTGGCATTAGACGAACAAAAACAA
257124060/1-1685 TTTAGTCAAATCATTCAAGAGCCTGAATTTCAATCCTTGGCATTAGACGAACAAAAACAA
257124125/1-1685 TTTAGTCAAATCATTCAAGAGCCTGAATTTCAATCCTTGGCATTAGACGAACAAAAACAA
257124116/1-1685 TTTAGTCAAATCATTCAAGAGCCTGAATTTCAATCCTTGGCATTAGACGAACAAAAACAA
257124124/1-1685 TTTAGTCAAATCATTCAAGAGCCTGAATTTCAATCCTTGGCATTAGACGAACAAAAACAA
257124123/1-1685 TTTAGTCAAATCATTCAAGAGCCTGAATTTCAATCCTTGGCATTAGACGAACAAAAACAA
257124067/1-1685 TTTAGTCAAATCATTCAAGAGCCTGAATTTCAATCCTTGGCATTAGACGAACAAAAACAA
257124138/1-1685 TTTAGTCAAATCATTCAAGAGCCTGAATTTCAATCCTTGGCATTAGACGAACAAAAACAA
257124133/1-1685 TTTAGTCAAATCATTCAAGAGCCTGAATTTCAATCCTTGGCATTAGACGAACAAAAACAA
257124126/1-1685 TTTAGTCAAATCATTCAAGAGCCTGAATTTCAATCCTTGGCATTAGACGAACAAAAACAA
257124095/1-1685 TTTAGTCAAATCATTCAAGAGCCTGAATTTCAATCCTTGGCATTAGACGAACAAAAACAA
257124092/1-1685 TTTAGTCAAATCATTCAAGAGCCTGAATTTCAATCCTTGGCATTAGACGAACAAAAACAA
257124088/1-1685 TTTAGTCAAATCATTCAAGAGCCTGAATTTCAATCCTTGGCATTAGACGAACAAAAACAA
257124132/1-1685 TTTAGTCAAATCATTCAAGAGCCTGAATTTCAATCCTTGGCATTAGACGAACAAAAACAA
257124130/1-1685 TTTAGTCAAATCATTCAAGAGCCTGAATTTCAATCCTTGGCATTAGACGAACAAAAACAA
257124112/1-1685 TTTAGTCAAATCATTCAAGAGCCTGAATTTCAATCCTTGGCATTAGACGAACAAAAACAA
257124094/1-1685 TTTAGTCAAATCATTCAAGAGCCTGAATTTCAATCCTTGGCATTAGACGAACAAAAACAA
257124091/1-1685 TTTAGTCAAATCATTCAAGAGCCTGAATTTCAATCCTTGGCATTAGACGAACAAAAACAA
257124065/1-1685 TTTAGTCAAATCATTCAAGAGCCTGAATTTCAATCCTTGGCATTAGACGAACAAAAACAA
257124089/1-1685 TTTAGTCAAATCATTCAAGAGCCTGAATTTCAATCCTTGGCATTAGACGAACAAAAACAA
257124093/1-1685 TTTAGTCAAATCATTCAAGAGCCTGAATTTCAATCCTTGGCATTAGACGAACAAAAACAA
257124100/1-1685 TTTAGTCAAATCATTCAAGAGCCTGAATTTCAATCCTTGGCATTAGACGAACAAAAACAA
257124127/1-1685 TTTAGTCAAATCATTCAAGAGCCTGAATTTCAATCCTTGGCATTAGACGAACAAAAACAA
257124134/1-1685 TTTAGTCAAATCATTCAAGAGCCTGAATTTCAATCCTTGGCATTAGACGAACAAAAACAA
257124057/1-1689 TTTAGTCAAATCATTCAAGAGCCTGAATTTCAATCCTTGGCATTAGACGAACAAAAACAA
257124120/1-1689 TTTAGTCAAATCATTCAAGAGCCTGAATTTCAATCCTTGGCATTAGACGAACAAAAACAA
257124059/1-1689 TTTAGTCAAATCATTCAAGAGCCTGAATTTCAATCCTTGGCATTAGACGAACAAAAACAA
257124136/1-1685 TTTAGTCAAATCATTCAAGAGCCTGAATTTCAATCCTTGGCATTAGACGAACAAAAACAA
257124135/1-1685 TTTAGTCAAATCATTCAAGAGCCTGAATTTCAATCCTTGGCATTAGACGAACAAAAACAA
257124131/1-1685 TTTAGTCAAATCATTCAAGAGCCTGAATTTCAATCCTTGCCATTAGACGAACAAAAACAA
257124121/1-1685 TTTAGTCAAATCATTCAAGAGCCTGAATTTCAATCCTTGGCATTAGACGAACAAAAACAA
257124076/1-1685 TTTAGTCAAATCATTCAAGAGCCTGAATTTCAATCCTTGGCATTAGACGAACAAAAACAA
257124087/1-1685 TTTAGTCAAATCATTCAAGAGCCTGAATTTCAATCCTTGGCATTAGACGAACAAAAACAA
257124118/1-1685 TTTAGTCAAATCATTCAAGAGCCTGAATTTCAATCCTTGGCATTAGACGAACAAAAACAA
257124105/1-1681 TTTAGTCAAATCATTCAAGAGCCTGAATTTCAATCCTTGGCATTAGACGAACAAAAACAA
257124098/1-1709 TTTAGTCAAATCATTCAAGAGCCTGAATTTCAATCCTTGGCATTAGACGAACAAAAACAA
257124102/1-1749 TTTAGTCAAATCATTCAAGAGCCTGAATTTCAATCCTTGGCATTAGACGAACAAAAACAA
257124085/1-1713 TTTAGTCAAATCATTCAAGAGCCTGAATTTCAATCCTTGGCATTAGACGAACAAAAACAA
257124080/1-1713 TTTAGTCAAATCATTCAAGAGCCTGAATTTCAATCCTTGGCATTAGACGAACAAAAACAA
257124071/1-1713 TTTAGTCAAATCATTCAAGAGCCTGAATTTCAATCCTTGGCATTAGACGAACAAAAACAA
257124075/1-1733 TTTAGTCAAATCATTCAAGAGCCTGAATTTCAATCCTTGGCATTAGACGAACAAAAACAA
257124104/1-1713 TTTAGTCAAATCATTCAAGAGCCTGAATTTCAATCCTTGGCATTAGACGAACAAAAACAA
257124074/1-1749 TTTAGTCAAATCATTCAAGAGCCTGAATTTCAATCCTTGGCATTAGACGAACAAAAACAA
257124097/1-1701 TTTAGTCAAATCATTCAAGAGCCTGAATTTCAATCTTTGCCATTAGACGAACAAAAACAA
257124128/1-1685 TTTAGTCAAATCATTCAAGAGCCTGAATTTCAATCCTTGGCATTAGACGAACAAAAACAA
257124119/1-1753 TTTAGTCAAATCATTCAAGAGCCTGAATTTCAATCCTTGGCATTAGACGAACAAAAACAA
257124072/1-1701 TTTAGTCAAATCATTCAAGAGCCTGAATTTCAATCCTTGGCATTAGACGAACAAAAACAA
257124109/1-1721 TTTAGTCAAATCATTCAAGAGCCTGAATTTCAATCCTTGGCATTAGACGAACAAAAACAA
257124114/1-1721 TTTAGTCAAATCATTCAAGAGCCTGAATTTCAATCCGTGGCATTAGACGAACAAAAACAA
257124082/1-1733 TTTAGTCAAATCATTCAAGAGCCTGAATTTCAATCCTTGGCATTAGACGAACAAAAACAA
257124077/1-1685 TTTAGTCAAATCATTCAAGAGCCTGAATTTCAATCCTTGGCATTAGACGAACAAAAACAA
257124081/1-1737 TTTAGTCAAATCATTCAAGAGCCTGAATTTCAATCTTTGCCATTAGACGAACAAAAACAA
257124070/1-1725 TTTAGTCAAATCATTCAAGAGCCTGAATTTCAATCTTTGCCATTAGACGAACAAAAACAA
257124069/1-1713 TTTAGTCAAATCATTCAAGAGCCTGAATTTCAATCTTTGCCATTAGACGAACAAAAACAA
257124066/1-1713 TTTAGTCAAATCATTCAAGAGCCTGAATTTCAATCTTTGCCATTAGACGAACAAAAACAA
257124117/1-1717 TTTAGTCAAATTATTAACGAGCCTGAATTTCAATCCTTGGCATTAGACGAACAAAAACAA
257124061/1-1685 TTTAGTCAAATTATTAACGAGCCTGAATTTCAATCCTTGGCATTAGACGAACAAAAACAA
257124078/1-1717 TTTAGTCAAATTATTAACGAGCCTGAATTTCAATCCTTGGCATTAGACGAACAAAAACAA
257124096/1-1789 TTTAGTCAAATCATTCAAGAGCCTGAATTTCAATCCTTGGCATTAGACGAACAAAAACAA
257124058/1-1765 TTTAGTCAAATTATTAACGAGCCTGAATTTCAATCCTTGGCATTAGACGAACAAAAACAA
257124129/1-1769 TTTAGTCAAATCATTGAAGAACCTGAATTTCAATCCTTGGCATTAGACGAACAAAAACAA
257124068/1-1769 TTTAGTCAAATCATTCAAGAGCCTGAATTTCAATCCTTGGCATTAGACGAACAAAAACAA
257124110/1-1769 TTTAGTCAAATCATTCAAGAGCCTGAATTTCAATCCTTGGCATTAGACGAACAAAAACAA
257124084/1-1761 TTTAGTCAAATCATTCAAGAGCCTGAATTTCAATCTTTGCCATTAGACGAACAAAAACAA
257124108/1-1761 TTTAGTCAAATCATTCAAGAGCCTGAATTTCAATCCTTGGCATTAGACGAACAAAAACAA
257124083/1-1765 TTTAGTCAAATCATTCAAGAGCCTGAATTTCAATCCTTGGCATTAGACGAACAAAAACAA
257124079/1-1769 TTTAGTCAAATCATTCAAGAGCCTGAATTTCAATCCTTGGCATTAGACGAACAAAAACAA

257124137/1-1685 ATGGTGCTTGAAATGTTGGATTTAAATCAAATGTATGTTTCATTATCCGAAATGG
257124106/1-1749 ATGGTGCTTGAAATGTTGGATTTAAATCAAATGTATGTTTCATTATCCGAAATGG
257124122/1-1685 ATGGTGCTTGAAATGTTGGATTTAAATCAAATGTATGTTTCATTATCCGAAATGG
257124103/1-1685 ATGGTGCTTGAAATGTTGGATTTAAATCAAATGTATGTTTCATTATCCGAAATGG
257124062/1-1685 ATGGTGCTTGAAATGTTGGATTTAAATCAAATGTATGTTTCATTATCCGAAATGG
257124107/1-1717 ATGGTGCTTGAAATGTTGGATTTAAATCAAATGTATGTTTCATTATCCGAAATGG
257124101/1-1717 ATGGTGCTTGAAATGTTGGATTTAAATCAAATGTATGTTTCATTATCCGAAATGG
257124086/1-1733 ATGGTGCTTGAAATGTTGGATTTAAATCAAATGTATGTTTCATTATCCGAAATGG
257124113/1-1685 ATGGTGCTTGAAATGTTGGATTTAAATCAAATGTATGTTTCATTATCCGAAATGG
257124064/1-1685 ATGGTGCTTGAAATGTTGGATTTAAATCAAATGTATGTTTCATTATCCGAAATGG
257124063/1-1685 ATGGTGCTTGAAATGTTGGATTTAAATCAAATGTATGTTTCATTATCCGAAATGG
257124060/1-1685 ATGGTGCTTGAAATGTTGGATTTAAATCAAATGTATGTTTCATTATCCGAAATGG
257124125/1-1685 ATGGTGCTTGAAATGTTGGATTTAAATCAAATGTATGTTTCATTATCCGAAATGG
257124116/1-1685 ATGGTGCTTGAAATGTTGGATTTAAATCAAATGTATGTTTCATTATCCGAAATGG
257124124/1-1685 ATGGTGCTTGAAATGTTGGATTTAAATCAAATGTATGTTTCATTATCCGAAATGG
257124123/1-1685 ATGGTGCTTGAAATGTTGGATTTAAATCAAATGTATGTTTCATTATCCGAAATGG
257124067/1-1685 ATGGTGCTTGAAATGTTGGATTTAAATCAAATGTATGTTTCATTATCCGAAATGG
257124138/1-1685 ATGGTGCTTGAAATGTTGGATTTAAATCAAATGTATGTTTCATTATCCGAAATGG
257124133/1-1685 ATGGTGCTTGAAATGTTGGATTTAAATCAAATGTATGTTTCATTATCCGAAATGG
257124126/1-1685 ATGGTGCTTGAAATGTTGGATTTAAATCAAATGTATGTTTCATTATCCGAAATGG
257124095/1-1685 ATGGTGCTTGAAATGTTGGATTTAAATCAAATGTATGTTTCATTATCCGAAATGG
257124092/1-1685 ATGGTGCTTGAAATGTTGGATTTAAATCAAATGTATGTTTCATTATCCGAAATGG
257124088/1-1685 ATGGTGCTTGAAATGTTGGATTTAAATCAAATGTATGTTTCATTATCCGAAATGG
257124132/1-1685 ATGGTGCTTGAAATGTTGGATTTAAATCAAATGTATGTTTCATTATCCGAAATGG
257124130/1-1685 ATGGTGCTTGAAATGTTGGATTTAAATCAAATGTATGTTTCATTATCCGAAATGG
257124112/1-1685 ATGGTGCTTGAAATGTTGGATTTAAATCAAATGTATGTTTCATTATCCGAAATGG
257124094/1-1685 ATGGTGCTTGAAATGTTGGATTTAAATCAAATGTATGTTTCATTATCCGAAATGG
257124091/1-1685 ATGGTGCTTGAAATGTTGGATTTAAATCAAATGTATGTTTCATTATCCGAAATGG
257124065/1-1685 ATGGTGCTTGAAATGTTGGATTTAAATCAAATGTATGTTTCATTATCCGAAATGG
257124089/1-1685 ATGGTGCTTGAAATGTTGGATTTAAATCAAATGTATGTTTCATTATCCGAAATGG
257124093/1-1685 ATGGTGCTTGAAATGTTGGATTTAAATCAAATGTATGTTTCATTATCCGAAATGG
257124100/1-1685 ATGGTGCTTGAAATGTTGGATTTAAATCAAATGTATGTTTCATTATCCGAAATGG
257124127/1-1685 ATGGTGCTTGAAATGTTGGATTTAAATCAAATGTATGTTTCATTATCCGAAATGG
257124134/1-1685 ATGGTGCTTGAAATGTTGGATTTAAATCAAATGTATGTTTCATTATCCGAAATGG
257124057/1-1689 ATGGTGCTTGAAATGTTGGATTTAAATCAAATGTATGTTTCATTATCCGAAATGG
257124120/1-1689 ATGGTGCTTGAAATGTTGGATTTAAATCAAATGTATGTTTCATTATCCGAAATGG
257124059/1-1689 ATGGTGCTTGAAATGTTGGATTTAAATCAAATGTATGTTTCATTATCCGAAATGG
257124136/1-1685 ATGGTGCTTGAAATGTTGGATTTAAATCAAATGTATGTTTCATTATCCGAAATGG
257124135/1-1685 ATGGTGCTTGAAATGTTGGATTTAAATCAAATGTATGTTTCATTATCCGAAATGG
257124131/1-1685 ATGGTGCTTGAAATGTTGGATTTAAATCAAATGTATGTTTCATTATCCGAAATGG
257124121/1-1685 ATGGTGCTTGAAATGTTGGATTTAAATCAAATGTATGTTTCATTATCCGAAATGG
257124076/1-1685 ATGGTGCTTGAAATGTTGGATTTAAATCAAATGTATGTTTCATTATCCGAAATGG
257124087/1-1685 ATGGTGCTTGAAATGTTGGATTTAAATCAAATGTATGTTTCATTATCCGAAATGG
257124118/1-1685 ATGGTGCTTGAAATGTTGGATTTAAATCAAATGTATGTTTCATTATCCGAAATGG
257124105/1-1681 ATGGTGCTTGAAATGTTGGATTTAAATCAAATGTATGTTTCATTATCCGAAATGG
257124098/1-1709 ATGGTGCTTGAAATGTTGGATTTAAATCAAATGTATGTTTCATTATCCGAAATGG
257124102/1-1749 ATGGTGCTTGAAATGTTGGATTTAAATCAAATGTATGTTTCATTATCCGAAATGG
257124085/1-1713 ATGGTGCTTGAAATGTTGGATTTAAATCAAATGTATGTTTCATTATCCGAAATGG
257124080/1-1713 ATGGTGCTTGAAATGTTGGATTTAAATCAAATGTATGTTTCATTATCCGAAATGG
257124071/1-1713 ATGGTGCTTGAAATGTTGGATTTAAATCAAATGTATGTTTCATTATCCGAAATGG
257124075/1-1733 ATGGTGCTTGAAATGTTGGATTTAAATCAAATGTATGTTTCATTATCCGAAATGG
257124104/1-1713 ATGGTGCTTGAAATGTTGGATTTAAATCAAATGTATGTTTCATTATCCGAAATGG
257124074/1-1749 ATGGTGCTTGAAATGTTGGATTTAAATCAAATGTATGTTTCATTATCCGAAATGG
257124097/1-1701 ATGGTGCTTGAAATGTTAGATTTAAATCAAATGTATGTTTCATTATCCGAAATGG
257124128/1-1685 ATGGTGCTTGAAATGTTGGATTTAAATCAAATGTATGTTTCATTATCCGAAATGG
257124119/1-1753 ATGGTGCTTGAAATGTTGGATTTAAATCAAATGTATGTTTCATTATCCGAAATGG
257124072/1-1701 ATGGTGCTTGAAATGTTGGATTTAAATCAAATGTATGTTTCATTATCCGAAATGG
257124109/1-1721 ATGGTGCTTGAAATGTTGGATTTAAATCAAATGTATGTTTCATTATCCGAAATGG
257124114/1-1721 ATGGTGCTTGAAATGTTGGATTTAAATCAAATGTATGTTTCATTATCCGAAATGG
257124082/1-1733 ATGGTGCTTGAAATGTTGGATTTAAATCAAATGTATGTTTCATTATCCGAAATGG
257124077/1-1685 ATGGTGCTTGAAATGTTGGATTTAAATCAAATGTATGTTTCATTATCCGAAATGG
257124081/1-1737 ATGGTGCTTGAAATGTTAGATTTAAATCAAATGTATGTTTCATTATCCGAAATGG
257124070/1-1725 ATGGTGCTTGAAATGTTAGATTTAAATCAAATGTATGTTTCGGATGCCGAAATGG
257124069/1-1713 ATGGTGCTTGAAATGTTAGATTTAAATCAAATGTATGTTTCATTATCCGAAATGG
257124066/1-1713 ATGGTGCTTGAAATGTTAGATTTAAATCAAATGTATGTTTCATTATCCGAAATGG
257124117/1-1717 ATGGTGCTTGAAATGTTGGATTTAAATCAAATGTATGTTTCATTATCCGAAATGG
257124061/1-1685 ATGGTGCTTGAAATGTTGGATTTAAATCAAATGTATGTTTCATTATCCGAAATGG
257124078/1-1717 ATGGTGCTTGAAATGTTGGATTTAAATCAAATGTATGTTTCATTATCCGAAATGG
257124096/1-1789 ATGGTGCTTGAAATGTTGGATTTAAATCAAATGTATGTTTCATTATCCGAAATGG
257124058/1-1765 ATGGTGCTTGAAATGTTGGATTTAAATCAAATGTATGTTTCATTATCCGAAATGG
257124129/1-1769 ATGGTGCTTGAAATGTTGGATTTAAATCAAATGTATGTTTCATTATCCGAAATGG
257124068/1-1769 ATGGTGCTTGAAATGTTGGATTTAAATCAAATGTATGTTTCATTATCCGAAATGG
257124110/1-1769 ATGGTGCTTGAAATGTTGGATTTAAATCAAATGTATGTTTCATTATCCGAAATGG
257124084/1-1761 ATGGTGCTTGAAATGTTAGATTTAAATCAAATGTATGTTTCATTATCCGAAATGG
257124108/1-1761 ATGGTGCTTGAAATGTTGGATTTAAATCAAATGTATGTTTCATTATCCGAAATGG
257124083/1-1765 ATGGTGCTTGAAATGTTGGATTTAAATCAAATGTATGTTTCATTATCCGAAATGG
257124079/1-1769 ATGGTGCTTGAAATGTTGGATTTAAATCAAATGTATGTTTCATTATCCGAAATGG
