# Supplementary material for: Origin of the Diversity in DNA Recognition Domains in Phasevarion Associated modA Genes of Pathogenic Neisseria and Haemophilus influenzae
Source: PLoS One. 2012 Mar 23;7(3):e32337. doi: 10.1371/journal.pone.0032337 (PMC3311624; doi:10.1371/journal.pone.0032337)
Supplement: Data S1 — (ZIP) [file pone.0032337.s004.zip › Supplementary_Data_S3/Gawthorne_Figure6.aln]

CLUSTAL

A1_HiKW20-Rd/1-2248        ATGAAGACAGACATTCAAACCGAATTAACCCAAGCCCTACTATCACACGAAAAAGTATGG
A2_Hi86028NP/1-2102        ATGAAGACAGACATTCAAACCGAATTAACCCAAGCCCTACTATCACACGAAAAAGTATGG
A2_Hi10810/1-2102          ATGAAGACAGACATTCAAACCGAATTAACCCAAGCCCTGCGATCACACGAAAAAGTATGG
A3_HiPittAA/1-2046         ATGAAGACAGGCATTCAAGCCGAATTAACCCAAGCCCTGCTACCACACGAAAAAGTATGG
A4_HiR2846/1-2030          ATGAAGACAGACATTCAAACCGAATTAACCCAAGCCCTGCGATCACACGAAAAAGTATGG
A5_Hi7P49H1/1-2104         ATGAAGACAGACGTTCAAACCGAATTAACCCAAGCCCTGCGATCACACGAAAAAGTATGG
A6_HiPittEE/1-2142         ATGAAGACAGACATTCAAACCGAATTAACCCAAGCCCTGCGATCACACGAAAAAGTATGG
A7_Hi3655/1-2064           ATGAAGACAGACATTCAAACCGAATTAACCCAAGCCCTGCGATCACACGAAAAAGTATGG
A8_HiPittGG/1-2175         ATGAAGACAGACATTCAAACCGAATTAACCCAAGCCCTGCGATCACTCGAAAAAGTATGG
A9_HiPittHH/1-2099         ATGAAGACAGACATTCAAACCGAATTAACCCAAGCCCTGCGATCACACGAAAAAGTATGG
A10_Hi22.1-21/1-1997       ATGAAGACAGACATTCAAACCGAATTAACCCAAGCCCTGCGATCACACGAAAAAGTATGG
A10_HiPittII/1-2049        ATGAAGACAGACATTCAAACCGAATTAACCCAAGCCCTGCGATCACACGAAAAAGTATGG
A10_HiR2866/1-2032         ATGAAGACAGACATTCAAACCGAATTAACCCAAGCCCTGCGATCACACGAAAAAGTATGG
A11_NmNMAlpha14/1-2027     ATGAAGACAGACATTCAAACCGAATTAACCCAAGCCCTACTACCACACGAAAAAGTATGG
A11_NlATCC23970/1-2106     ATGAAGACAGACATTCAAGCCGAATTAACCCAAGCCCTGCTATCACACGAAAAAGTATGG
A11_NmATCC13091/1-2102     ATGAAGACAGACATTCAAACCGAATTAACCCAAGCCCTACTACCACACGAAAAAGTATGG
A11_NmMC58/1-2110          ATGAAGACAGACATTCAAACCGAATTAACCCAAGCCCTACTACCACACGAAAAAGTATGG
A12_Ng35-02/1-2211         ATGAAGACAGGCATTCAAACCGAATTAGCCCAAGCCCTGCTACCACACGAAAAAATATGG
A12_NgFA19/1-2231          ATGAAGACAGGCATTCAAACCGAATTAGCCCAAGCCCTGCTACCACACGAAAAAATATGG
A12_NgPID1/1-2215          ATGAAGACAGGCATTCAAACCGAATTAGCCCAAGCCCTGCTACCACACGAAAAAATATGG
A12_NgPID332/1-2175        ATGAAGACAGGCATTCAAACCGAATTAGCCCAAGCCCTGCTACCACACGAAAAAATATGG
A12_NgSK-92-1035/1-2231    ATGAAGACAGGCATTCAAACCGAATTAGCCCAAGCCCTGCTACCACACGAAAAAATATGG
A12_NgSK-92-679_mod/1-2191 ATGAAGACAGGCATTCAAACCGAATTAGCCCAAGCCCTGCTATCACACGAAAAAATATGG
A12_NmFAM18/1-2235         ATGAAGGCAGACATTCAAACCGAATTAACCCAAGCCCTGCTATCACACGAAAAAGTATGG
A12_NmK1207/1-2194         ATGAAGGCAGACATTCAAACCGAATTAACCCAAGCCCTGCTATCACACGAAAAAGTATGG
A12_NmS0108/1-2191         ATGAAGGCAGACATTCAAACCGAATTAACCCAAGCCCTGCTATCACACGAAAAAGTATGG
A12_NmZ2491/1-2147         ATGAAGACAGACATTCAAACCGAATTAACCCAAGCCCTACTACCACACGAAAAAGTATGG
A13_Ng1291/1-2183          ATGAAGACAGGCATTCAAACCGAATTAGCCCAAGCCCTGCTACCACACGAAAAAATATGG
A13_NgDGI12/1-2174         ATGAAGACAGGCATTCAAACCGAATTAGCCCAAGCCCTGCTATCACACGAAAAAATATGG
A13_NgDGI18/1-2180         ATGAAGACAGGCATTCAAACCGAATTAGCCCAAGCCCTGCTATCACACGAAAAAATATGG
A13_NgFA1090/1-2271        ATGAAGACAGGCATTCAAACCGAATTAGCCCAAGCCCTGCTATCACACGAAAAAATATGG
A13_NgFA6140/1-2219        ATGAAGACAGGCATTCAAACCGAATTAGCCCAAGCCCTGCTATCACACGAAAAAATATGG
A13_NgPID24-1/1-2179       ATGAAGACAGGCATTCAAACCGAATTAGCCCAAGCCCTGCTATCACACGAAAAAATATGG
A13_NgNCCP11945/1-2195     ATGAAGACAGGCATTCAAACCGAATTAGCCCAAGCCCTGCTATCACACGAAAAAATATGG
A18_Hi6P18H1/1-2027        ATGAAGACAGACATTCAAACCGAATTAACCCAAGCCCTGCGATCACACGAAAAAGTATGG
A19_Nm053422/1-1945        ATGAAGACAGACATTCAAACCGAATTAACCCAAGCCCTACTACCACACGAAAAAGTATGG
A19_Nm8013/1-1957          ATGAAGACAGACATTCAAACCGAATTAACCCAAGCCCTGCTATCACACGAAAAAGTATGG
A20_HiR3021/1-2112         ATGAAGACAGACATTCAAACCGAATTAACCCAAGCCCTGCGATCACACGAAAAAGTATGG

A1_HiKW20-Rd/1-2248        GCGAACGAAGAAAAAACCATTTTAGCCAAAAACATTCTGTTGGATTTGGTGGAAAAAACC
A2_Hi86028NP/1-2102        GCGAACGAAGAAAAAACCATTTTAGCCAAAAACATTCTGTTGGATTTGGTAGAAAAAACC
A2_Hi10810/1-2102          GCGAACGAAGAAAAAACCATTTTAGCCAAAAACATTCTGTTGGATTTGGTGGAAAAAACC
A3_HiPittAA/1-2046         GCGAACGAAGAAAAAACCATTTTAGCCAAAAACATTCTGTTGGATTTGGTGGAAAAAACC
A4_HiR2846/1-2030          GCAAACGAAGAAAAAACCATTTTAGCCAAAAACATTCTGTTGGACTTGGTGGAAAAAACC
A5_Hi7P49H1/1-2104         GAAAACGAAGAAAAAACCATTTTAGCCAAAAACATTCTGTTGGATTTGGTGGAAAAAACC
A6_HiPittEE/1-2142         GAAAACGAAGAAAAAACCATTTTAGCCAAAAACATTCTGTTGGATTTGGTGGAAAAAACC
A7_Hi3655/1-2064           GCAAACGAAGAAAAAACCATTTTAGCCAAAAACATTCTATTGGATTTGGTGGAAAAAACC
A8_HiPittGG/1-2175         GCAAACGAAGAAAAAACCATTTTAGCCAAAAACATTCTATTGGATTTGGTGGAAAAAACC
A9_HiPittHH/1-2099         GCAAACGAAGAAAAAACCATTTTAGCCAAAAACATTCTATTGGATTTGGTGGAAAAAACC
A10_Hi22.1-21/1-1997       GCAAACGAAGAAAAAACCATTTTAGCCAAAAACATTCTGTTGGATTTGGTGGAAAAAACC
A10_HiPittII/1-2049        GCAAACGAAGAAAAAACCATTTTAGCCAAAAACATTCTGTTGGATTTGGTGGAAAAAACC
A10_HiR2866/1-2032         GCAAACGAAGAAAAAACCATTTTAGCCAAAAACATTCTGTTGGATTTGGTGGAAAAAACC
A11_NmNMAlpha14/1-2027     GCGAACGAAGAAAAAACCATTTTAGCCAAAAACATTCTGTTGGATTTGGTGGAAAAAACC
A11_NlATCC23970/1-2106     GCGAACGAAGAAAAAACCATTTTAGCCAAAAACATTCTGTTGGATTTGGTGGAAAAAACC
A11_NmATCC13091/1-2102     GCGAACGAAGAAAAAACCATTTTAGCCAAAAACATCCTGTTGGATTTGGTGGAAAAAACC
A11_NmMC58/1-2110          GCGAACGAAGAAAAAACCATTTTAGCCAAAAACATCCTGTTGGATTTGGTGGAAAAAACC
A12_Ng35-02/1-2211         GCGAACGAAGAAAAAACCATTTTGGCCAAAAACATCCTGTTGGATTTGGTGGAAAAAACC
A12_NgFA19/1-2231          GCGAACGAAGAAAAAACCATTTTGGCCAAAAACATCCTGTTGGATTTGGTGGAAAAAACC
A12_NgPID1/1-2215          GCGAACGAAGAAAAAACCATTTTGGCCAAAAACATCCTGTTGGATTTGGTGGAAAAAACC
A12_NgPID332/1-2175        GCGAACGAAGAAAAAACCATTTTGGCCAAAAACATCCTGTTGGATTTGGTGGAAAAAACC
A12_NgSK-92-1035/1-2231    GCGAACGAAGAAAAAACCATTTTGGCCAAAAACATCCTGTTGGATTTGGTGGAAAAAACC
A12_NgSK-92-679_mod/1-2191 GCGAACGAAGAAAAAACCATTTTGGCCAAAAACATCCTGTTGGATTTGGTGGAAAAAACC
A12_NmFAM18/1-2235         GCGAACGAAGAAAAAACCATTTTAGCCAAAAACATTCTGTTGGATTTGGTGGAAAAAACC
A12_NmK1207/1-2194         GCGAACGAAGAAAAAACCATTTTAGCCAAAAACATTCTGTTGGATTTGGTGGAAAAA-CC
A12_NmS0108/1-2191         GCGAACGAAGAAAAAACCATTTTAGCCAAAAACATTCTGTTGGATTTGGTGGAAAAAACC
A12_NmZ2491/1-2147         GCGAACGAAGAAAAAACCATTTTAGCCAAAAACATCCTGTTGGATTTGGTGGAAAAAACC
A13_Ng1291/1-2183          GCGAACGAAGAAAAAACCATTTTGGCCAAAAACATCCTGTTGGATTTGGTGGAAAAAACC
A13_NgDGI12/1-2174         GCGAACGAAGAAAAAACCATTTTGGCCAAAAACATCCTGTTGGATTTGGTGGAAAAAACC
A13_NgDGI18/1-2180         GCGAACGAAGAAAAAACCATTTTGGCCAAAAACATCCTGTTGGATTTGGTGGAAAAAACC
A13_NgFA1090/1-2271        GCGAACGAAGAAAAAACCATTTTGGCCAAAAACATCCTGTTGGATTTGGTGGAAAAAACC
A13_NgFA6140/1-2219        GCGAACGAAGAAAAAACCATTTTGGCCAAAAACATCCTGTTGGATTTGGTGGAAAAAACC
A13_NgPID24-1/1-2179       GCGAACGAAGAAAAAACCATTTTGGCCAAAAACATCCTGTTGGATTTGGTGGAAAAAACC
A13_NgNCCP11945/1-2195     GCGAACGAAGAAAAAACCATTTTGGCCAAAAACATCCTGTTGGATTTGGTGGAAAAAACC
A18_Hi6P18H1/1-2027        GCGAACGAAGAAAAAACCATTTTAGCCAAAAACATTCTGTTGGATTTGGTGGAAAAAACT
A19_Nm053422/1-1945        GCGAACGAAGAAAAAACCATTTTAGCCAAAAACATCCTGTTGGATTTGGTGGAAAAAACC
A19_Nm8013/1-1957          GCGAACGAAGAAAAAACCATTTTAGCCAAAAACATTCTGTTGGATTTGGTGGAAAAAACC
A20_HiR3021/1-2112         GCAAACGAAGAAAAAACCATTTTAGCCAAAAACATTCTGTTGGATTTGGTGGAAAAAACC

A1_HiKW20-Rd/1-2248        GACCCGACCATCATCGGTTTGTTATTGGGGAATGATGATTTAAAACGCCATTTCTTTGTG
A2_Hi86028NP/1-2102        GACCCGACTATTATCGGGTTGTTATTGGGGAATGATGAGTTAAAACGCCATTTTTTTGTG
A2_Hi10810/1-2102          GACCCGACTATTATCGGGTTGTTATTGGGGAATGATGAGTTAAAACGCCATTTCTTTGTG
A3_HiPittAA/1-2046         GACCCAGCCATTATCGGTTTGTTGTTGGGAAATGATGATTTAAAACGCCATTTCTTTGTG
A4_HiR2846/1-2030          GACCCGACTATTATCGGGTTGTTATTGGGGAATGATGATTTAAAACGCCATTTTTTTGTG
A5_Hi7P49H1/1-2104         GACCCGACCATTATCGGTTTGTTATTGGAAAATGATGAGTTAAAACGCCATTTTTTTGTG
A6_HiPittEE/1-2142         GACCCGACTATTATCGGGTTGTTATTGGGGAATGATGAGTTAAAACGCCATTTTTTTGTG
A7_Hi3655/1-2064           GACCCGACCATTATCGGTTTGTTATTGAGTAATGATAATTTAAAACGCCATTTCTTTGTG
A8_HiPittGG/1-2175         GACCCGACTATTATCGGGTTGTTATTGGGGAATGATGAGTTAAAACGCCATTTTTTTGTG
A9_HiPittHH/1-2099         GACCCGACTATTATCGGTTTATTATTGGGAAATGATGAGTTAAA-CGCCATTTTTTTGTG
A10_Hi22.1-21/1-1997       GACCCGACTATTATCGGGTTGTTATTGGGGAATGATGAGTTAAAACGCCATTTTTTTGTG
A10_HiPittII/1-2049        GACCCGACTATTATCGGGTTGTTATTGGGGAATGATGAGTTAAAACGCCATTTTTTTGTG
A10_HiR2866/1-2032         GACCCGACTATTATCGGGTTGTTATTGGGGAATGATGAGTTAAAACGCCATTTTTTTGTG
A11_NmNMAlpha14/1-2027     GACCCGACCATTATCCGTTTGTTATTGGGGAACGATGAGTTAAAACGCCATTTCTTTGTG
A11_NlATCC23970/1-2106     GACCCGACCATTATCGGGTTGTTATTGGGAAATGATGAGTTAAAACGCCATTTTTTTGTG
A11_NmATCC13091/1-2102     GACCCGACCATTATCGGTTTGTTATTGAGTAATGATGAGTTAAAACGCCATTTCTTTGTG
A11_NmMC58/1-2110          GACCCGACCATTATCGGTTTGTTATTGAGTAATGATGAGTTAAAACGCCATTTCTTTGTG
A12_Ng35-02/1-2211         GACCCGTCCATTATCGGTTTGTTATTGAATAATGATGAGTTAAAACGCCATTTCTTTGTG
A12_NgFA19/1-2231          GACCCGTCCATTATCGGTTTGTTATTGAATAATGATGAGTTAAAACGCCATTTCTTTGTG
A12_NgPID1/1-2215          GACCCGTCCATTATCGGTTTGTTATTGAATAATGATGAGTTAAAACGCCATTTCTTTGTG
A12_NgPID332/1-2175        GACCCGTCCATTATCGGTTTGTTATTGAATAATGATGAGTTAAAACGCCATTTCTTTGTG
A12_NgSK-92-1035/1-2231    GACCCGTCCATTATCGGTTTGTTATTGAATAATGATGAGTTAAAACGCCATTTCTTTGTG
A12_NgSK-92-679_mod/1-2191 GACCCGTCCATTATCGGTTTGTTATTGAATAATGATGAGTTAAAACGCCATTTCTTTGTG
A12_NmFAM18/1-2235         GACCCGGCCATTATCGGTTTGTTATTGGGGAATGATGAGTTAAAACGCCATTTTTTTGTG
A12_NmK1207/1-2194         GACCCGGCCATTATCGGTTTGTTATTGGGGAATGATGAGTTAAAACGCCATTTTTTTGTG
A12_NmS0108/1-2191         GACCCGGCCATTATCGGTTTGTTATTGGGGAATGATGAGTTAAAACGCCATTTTTTTGTG
A12_NmZ2491/1-2147         GACCCGACCATTATCGGTTTGTTATTGAGTAATGATGAGTTAAAACGCCATTTCTTTGTG
A13_Ng1291/1-2183          GACCCGTCCATTATCGGTTTGTTATTGAATAATGATGAGTTAAAACGCCATTTCTTTGTG
A13_NgDGI12/1-2174         GACCCGTCCATTATCGGTTTGTTATTGAATAATGATGAGTTAAAACGCCATTTCTTTGTG
A13_NgDGI18/1-2180         GACCCGTCCATTATCGGTTTGTTATTGAATAATGATGAGTTAAAACGCCATTTCTTTGTG
A13_NgFA1090/1-2271        GACCCGTCCATTATCGGTTTGTTATTGAATAATGATGAGTTAAAACGCCATTTCTTTGTG
A13_NgFA6140/1-2219        GACCCGTCCATTATCGGTTTGTTATTGAATAATGATGAGTTAAAACGCCATTTCTTTGTG
A13_NgPID24-1/1-2179       GACCCGTCCATTATCGGTTTGTTATTGAATAATGATGAGTTAAAACGCCATTTCTTTGTG
A13_NgNCCP11945/1-2195     GACCCGTCCATTATCGGTTTGTTATTGAATAATGATGAGTTAAAACGCCATTTCTTTGTG
A18_Hi6P18H1/1-2027        GACCCGACTATTATCGGGTTGTTATTGGGGAATGATGATTTAAAACGCCATTTCTTTGTG
A19_Nm053422/1-1945        GACCCGTCCATTATCGAGTTGTTATTGGGGAATGATGAGTTAAAACGCCATTTCTTTGTG
A19_Nm8013/1-1957          GACCCGACCATTATCGGTTTGTTATTGAATAATGATGAGTTAAAACGCCATTTCTTTGTG
A20_HiR3021/1-2112         GACCCGACTATTATCGGTTTGTTATTGAGTAATGATGAGTTAAAACGCCATTTCTTTGTG

A1_HiKW20-Rd/1-2248        GAAGTGAATGGTGTTTTGGTGTTTAAATTGCAGGATTTTCGTTTTTTCTTGGACAAACAC
A2_Hi86028NP/1-2102        GAAGTGAATGGTGTTTTGGTGTTTAAATTGCAGGATTTTCGTTTTTTCTTGGACAAACAC
A2_Hi10810/1-2102          GAAGTGAATGATGTTTTGGTGTTTAAATTGCAGGATTTTCGTTTTTTCTTGGACAAACAC
A3_HiPittAA/1-2046         GAAGTGAATGGTGTTTTGGTGTTTAAATTGCAGGATTTTCGTTTTTTCTTGGACAAACAC
A4_HiR2846/1-2030          GAAGTGAATGATGTTTTGGTGTTTAAATTGCAGGATTTTCGTTTTTTCTTGGACAAACAC
A5_Hi7P49H1/1-2104         GAAGTGAATGGCGTTTTGGTGTTTAAATTGCAGGATTTTCGTTTTTTCTTGGACAAACAC
A6_HiPittEE/1-2142         GAAGTGAATGGCGTTTTGGTGTTTAAATTGCAGGATTTTCGTTTTTTCTTGGACAAACAC
A7_Hi3655/1-2064           GAAGTGAATGGTGTTTTGGTGTTTAAATTGCAGGATTTTCGTTTTTTCTTGGACAAACAC
A8_HiPittGG/1-2175         GAAGTGAATGGTGTTTTGGTGTTTAAATTGCAGGATTTTCGTTTTTTCTTGGACAAACAC
A9_HiPittHH/1-2099         GAAGTGAATGGTGTTTTGGTGTTTAAATTGCAGGATTTTCGTTTTTTCTTGGACAAACAC
A10_Hi22.1-21/1-1997       GAAGTGAATGGTGTTTTGGTGTTTAAATTGCAGGATTTTCGTTTTTTCTTGGACAAACAC
A10_HiPittII/1-2049        GAAGTGAATGGTGTTTTGGTGTTTAAATTGCAGGATTTTCGTTTTTTCTTGGACAAACAC
A10_HiR2866/1-2032         GAAGTGAATGGTGTTTTGGTGTTTAAATTGCAGGATTTTCGTTTTTTCTTGGACAAACAC
A11_NmNMAlpha14/1-2027     GAAGTGAATGGTGTTTTGGTGTTTAAATTGCAGGATTTTCGTTTTTTCTTGGACAAACAC
A11_NlATCC23970/1-2106     GAAGTGAATGGTGTTTTGGTGTTTAAATTGCAGAATTTTCGTTTTTTCTTGGACAAACAC
A11_NmATCC13091/1-2102     GAAGTGAATGGTGTGCTGGTGTTTAAATTGCAGGATTTCCGTTTTTTCTTGGACAAACAC
A11_NmMC58/1-2110          GAAGTGAATGGTGTGCTGGTGTTTAAATTGCAGGATTTCCGTTTTTTCTTGGACAAACAC
A12_Ng35-02/1-2211         GAAGTGAATGGTGTTTTGGTGTTTAAATTGCAGGATTTTCGTTTTTTCTTGGACAAACAC
A12_NgFA19/1-2231          GAAGTGAATGGTGTTTTGGTGTTTAAATTGCAGGATTTTCGTTTTTTCTTGGACAAACAC
A12_NgPID1/1-2215          GAAGTGAATGGTGTTTTGGTGTTTAAATTGCAGGATTTTCGTTTTTTCTTGGACAAACAC
A12_NgPID332/1-2175        GAAGTGAATGGTGTTTTGGTGTTTAAATTGCAGGATTTTCGTTTTTTCTTGGACAAACAC
A12_NgSK-92-1035/1-2231    GAAGTGAATGGTGTTTTGGTGTTTAAATTGCAGGATTTTCGTTTTTTCTTGGACAAACAC
A12_NgSK-92-679_mod/1-2191 GAAGTGAATGGTGTTTTGGTGTTTAAATTGCAGGATTTTCGTTTTTTCTTGGACAAACAC
A12_NmFAM18/1-2235         GAAGTGAATGGTGTTTTGGTGTTTAAATTGCAGGATTTTCGTTTTTTCTTGGACAAACAC
A12_NmK1207/1-2194         GAAGTGAATGGTGTTTTGGTGTTTAAATTGCAGGATTTTCGTTTTTTCTTGGACAAACAC
A12_NmS0108/1-2191         GAAGTGAATGGTGTTTTGGTGTTTAAATTGCAGGATTTTCGTTTTTTCTTGGACAAACAC
A12_NmZ2491/1-2147         GAAGTGAATGGTGTGCTGGTGTTTAAATTGCAGGATTTCCGTTTTTTCTTGGACAAACAC
A13_Ng1291/1-2183          GAAGTGAATGGTGTTTTGGTGTTTAAATTGCAGGATTTTCGTTTTTTCTTGGACAAACAC
A13_NgDGI12/1-2174         GAAGTGAATGGTGTTTTGGTGTTTAAATTGCAGGATTTCCGTTTTTTCTTGGACAAACAC
A13_NgDGI18/1-2180         GAAGTGAATGGTGTTTTGGTGTTTAAATTGCAGGATTTCCGTTTTTTCTTGGACAAACAC
A13_NgFA1090/1-2271        GAAGTGAATGGTGTTTTGGTGTTTAAATTGCAGGATTTTCGTTTTTTCTTGGACAAACAC
A13_NgFA6140/1-2219        GAAGTGAATGGTGTTTTGGTGTTTAAATTGCAGGATTTCCGTTTTTTCTTGGACAAACAC
A13_NgPID24-1/1-2179       GAAGTGAATGGTGTTTTGGTGTTTAAATTGCAGGATTTCCGTTTTTTCTTGGACAAACAC
A13_NgNCCP11945/1-2195     GAAGTGAATGGTGTTTTGGTGTTTAAATTGCAGGATTTCCGTTTTTTCTTGGACAAACAC
A18_Hi6P18H1/1-2027        GAAGTGAATGGTGTTTTGGTGTTTAAATTGCAGGATTTTCGTTTTTTCTTGGACAAACAC
A19_Nm053422/1-1945        GAAGTGAATGGTGTGCTGGTGTTTAAATTGCAGGATTTCCGTTTTTTCTTGGACAAACAC
A19_Nm8013/1-1957          GAAGTGAATGGTGTTTTGGTGTTTAAATTGCAGGATTTACGTTTTTTCTTGGACAAACAC
A20_HiR3021/1-2112         GAAGTGAATGGTGTTTTGGTGTTTAAATTGCAGGATTTTCGTTTTTTCTTGGACAAACAC

A1_HiKW20-Rd/1-2248        AG-CATCAATAATTCCTACACAAAATACGCCAATCGCATTGGCTTGACGGACGGCAACCG
A2_Hi86028NP/1-2102        AG-AATCAATAATTCCTACACAAAATACGCCAATCGCATTGGCTTGACGGACGGCAACCG
A2_Hi10810/1-2102          AG-AATCAATAATTCCTACACAAAATACGCCAATCGCATTGGCTTGACGGACGGCAATCG
A3_HiPittAA/1-2046         AG-CGTCAATAACTCCTACACAAAATACGCCAATCGCATTGGCTTAACGGACGGCAGCCG
A4_HiR2846/1-2030          CG-CATCAATAATTCCTACACAAAATACGCCAATCGCATTGGCTTGACGGACGGCAACCG
A5_Hi7P49H1/1-2104         AG-CATCAATAATTCCTACACAAAATACGCCAATCGCATTGGCTTGACGGACGGCAACCG
A6_HiPittEE/1-2142         AG-CCTCAATAATTCCTACACAAAATACGCCAATCGCATTGGCTTGACGGACGGCAACCG
A7_Hi3655/1-2064           CG-CATCAATAATTCCTACACAAAATACGCCAATCGCATTGGCTTGACGGACGGCAACCG
A8_HiPittGG/1-2175         CG-CATCAATAATTCCTACACAAAATACGCCAATCGCATTGGCTTGACGGACGGCAACCG
A9_HiPittHH/1-2099         CG-CATCAATAATTCCTACACAAAATACGCCAATCGCATTGGCTTGACGGACGGCAACCG
A10_Hi22.1-21/1-1997       CG-CATCAATAATTCCTACACAAAATACGCCAATCGCATTGGCTTGACGGACGGCAACCG
A10_HiPittII/1-2049        CGGCATCAATAATTCCTACACAAAATACGCCAATCGCATTGGCTTGACGGACGGCAACCG
A10_HiR2866/1-2032         CG-CATCAATAATTCCTACACAAAATACGCCAATCGCATTGGCTTGACGGACGGCAACCG
A11_NmNMAlpha14/1-2027     AG-CGTCAATAATTCCTACACAAAATACGCCAACCGCATTGGCTTGACGGACGGCAACCG
A11_NlATCC23970/1-2106     AG-CGTCAATAATTCCTACACAAAATACGCCAACCGCATTGGCTTGACGGACGGCAACCG
A11_NmATCC13091/1-2102     AG-CGTCAATAATTCCTACACAAAATACGCCAACCGCATTGGTTTGACGGACAGCAACCG
A11_NmMC58/1-2110          AG-CGTCAATAATTCCTACACAAAATACGCCAACCGCATTGGTTTGACGGACAGCAACCG
A12_Ng35-02/1-2211         AG-CATCAATAATTCCTACACAAAATACGCCAACCGCATTGGTTTGACGGACGGCAACCG
A12_NgFA19/1-2231          AG-CATCAATAATTCCTACACAAAATACGCCAACCGCATTGGTTTGACGGACGGCAACCG
A12_NgPID1/1-2215          AG-CATCAATAATTCCTACACAAAATACGCCAACCGCATTGGTTTGACGGACGGCAACCG
A12_NgPID332/1-2175        AG-CATCAATAATTCCTACACAAAATACGCCAACCGCATTGGTTTGACGGACGGCAACCG
A12_NgSK-92-1035/1-2231    AG-CATCAATAATTCCTACACAAAATACGCCAACCGCATTGGTTTGACGGACGGCAACCG
A12_NgSK-92-679_mod/1-2191 AG-CATCAATAATTCCTACACAAAATACGCCAACCGCATTGGTTTGACGGACGGCAACCG
A12_NmFAM18/1-2235         AG-CGTCAATAATTCCTACACAAAATACGCCAACCGCATTGGTTTGACGGACGGCAACCG
A12_NmK1207/1-2194         AG-CGTCAATAATTCCTACACAAAATACGCCAACCGCATTGGTTTGACGGACGGCAACCG
A12_NmS0108/1-2191         AG-CGTCAATAATTCCTACACAAAATACGCCAACCGCATTGGTTTGACGGACGGCAACCG
A12_NmZ2491/1-2147         AG-CGTCAATAATTCCTACACAAAATACGCCAACCGCATTGGTTTGACGGACAGCAACCG
A13_Ng1291/1-2183          AG-CATCAATAATTCCTACACAAAATACGCCAACCGCATTGGTTTGACGGACGGCAACCG
A13_NgDGI12/1-2174         AG-CATCAATAATTCCTACACAAAATACGCCAACCGCATTGGTTTGACGGACGGCAACCG
A13_NgDGI18/1-2180         AG-CATCAATAATTCCTACACAAAATACGCCAACCGCATTGGTTTGACGGACGGCAACCG
A13_NgFA1090/1-2271        AG-CATCAATAATTCCTACACAAAATACGCCAACCGCATTGGTTTGACGGACGGCAACCG
A13_NgFA6140/1-2219        AG-CATCAATAATTCCTACACAAAATACGCCAACCGCATTGGTTTGACGGACGGCAACCG
A13_NgPID24-1/1-2179       AG-CATCAATAATTCCTACACAAAATACGCCAACCGCATTGGTTTGACGGACGGCAACCG
A13_NgNCCP11945/1-2195     AG-CATCAATAATTCCTACACAAAATACGCCAACCGCATTGGTTTGACGGACGGCAACCG
A18_Hi6P18H1/1-2027        CG-CATCAATAATTCCTACACAAAATACGCCAATCGCATTGGCTTGACGGACGGCAACCG
A19_Nm053422/1-1945        AG-CGTCAATAATTCCTACACAAAATACGCCAACCGCATTGGTTTGACGGACGGCAACCG
A19_Nm8013/1-1957          AG-CGTCAATAATTCCTACACAAAATACGCCAACCGCATTGGTTTGACGGACGGCAACCG
A20_HiR3021/1-2112         AG-CGTCAATAATTCCTACACAAAATACGCCAATCGCATTGGCTTGACGGACGGCAACCG

A1_HiKW20-Rd/1-2248        CTTTTTGAAAGACAGTTCGGATATTGTGTTGGATTTTCCGTTTAAAGATTGTGTATTGAA
A2_Hi86028NP/1-2102        CTTTTTGAAAGACAGTTCGGATATTGTGTTGGATTTTCCGTTTAAAGATTGTGTGCTAAA
A2_Hi10810/1-2102          CTTTTTGAAAGACAGTTCGGATATTGTGTTGGATTTTCCGTTTAAAGATTGTGTGTTAAA
A3_HiPittAA/1-2046         CTTTTTGAAAGACAATTCGGATATTGTGTTGGATTTTCCGTTTAAAGACTGTGTGTTAAA
A4_HiR2846/1-2030          CTTTTTGAAAGACAGTTCGGATATTGTGTTGGATTTTCCGTTTAAAGATTGTGTATTAAA
A5_Hi7P49H1/1-2104         CTTTTTGAAAGACAGTTCGGATATTGTGTTAGATTTTCCGTTTAAAGATTGTGTGTTAAA
A6_HiPittEE/1-2142         CTTTTTGAAAGACAGTAGCGATATTGTATTGGATTTTCCGTTTAAAGATTGTGTGTTAAA
A7_Hi3655/1-2064           CTTTTTGAAAGACAGTTCGGATATTGTGTTGGATTTTCCGTTTAAAGATTGTGTATTAAA
A8_HiPittGG/1-2175         CTTTTTGAAAGACAGTTCGGATATTGTGTTGGATTTTCCGTTTAAAGATTGTGTGTTAAA
A9_HiPittHH/1-2099         CTTTTTGAAAGACAGTTCGGATATTGTGTTGGATTTTCCGTTTAAAGATTGTGTATTGAA
A10_Hi22.1-21/1-1997       CTTTTTGAAAGACAGTTCGGATATTGTGTTGGATTTTCCGTTTAAAGATTGTGTGTTAAA
A10_HiPittII/1-2049        CTTTTTGAAAGACAGTTCGGATATTGTGTTGGATTTTCCGTTTAAAGATTGTGTGTTAAA
A10_HiR2866/1-2032         CTTTTTGAAAGACAGTTCGGATATTGTGTTGGATTTTCCGTTTAAAGATTGTGTGTTAAA
A11_NmNMAlpha14/1-2027     CTTTTTGAAAGACAATTCGGATATTGTGTTGGATTTTCCGTTTAAAGATTGCGTATTGAA
A11_NlATCC23970/1-2106     CTTTTTGAAAGACAATTCGGATATTGTGTTGGATTTTCCGTTTAAAGATTGCGTATTGAA
A11_NmATCC13091/1-2102     CTTTTTGAAAGACAGCAGTGATATTGTGTTGGATTTTCCGTTTAAAGATTGTGTGTTAAA
A11_NmMC58/1-2110          CTTTTTGAAAGACAGCAGTGATATTGTGTTGGATTTTCCGTTTAAAGATTGTGTGTTAAA
A12_Ng35-02/1-2211         CTTTTTGAAAGACAATTCGGATATTGTGTTGGATTTTCCGTTTAAAGATTGCGTATTGAA
A12_NgFA19/1-2231          CTTTTTGAAAGACAATTCGGATATTGTGTTGGATTTTCCGTTTAAAGATTGCGTATTGAA
A12_NgPID1/1-2215          CTTTTTGAAAGACAATTCGGATATTGTGTTGGATTTTCCGTTTAAAGATTGCGTATTGAA
A12_NgPID332/1-2175        CTTTTTGAAAGACAATTCGGATATTGTGTTGGATTTTCCGTTTAAAGATTGCGTATTGAA
A12_NgSK-92-1035/1-2231    CTTTTTGAAAGACAATTCGGATATTGTGTTGGATTTTCCGTTTAAAGATTGCGTATTGAA
A12_NgSK-92-679_mod/1-2191 CTTTTTGAAAGACAATTCGGATATTGTGTTGGATTTTCCGTTTAAAGATTGCGTATTGAA
A12_NmFAM18/1-2235         CTTTTTGAAAGACAGTTCGGATATTGTGTTGGATTTTCCGTTTAAAGATTGCGTATTGAA
A12_NmK1207/1-2194         CTTTTTGAAAGACAGTTCGGATATTGTGTTGGATTTTCCGTTTAAAGATTGCGTATTGAA
A12_NmS0108/1-2191         CTTTTTGAAAGACAGTTCGGATATTGTGTTGGATTTTCCGTTTAAAGATTGCGTATTGAA
A12_NmZ2491/1-2147         CTTTTTGAAAGACAGCAGTGATATTGTGTTGGATTTTCCGTTTAAAGATTGTGTGTTAAA
A13_Ng1291/1-2183          CTTTTTGAAAGACAATTCGGATATTGTGTTGGATTTTCCGTTTAAAGATTGCGTATTGAA
A13_NgDGI12/1-2174         CTTTTTGAAAGACAATTCGGATATTGTGTTGGATTTTCCGTTTAAAGATTGCGTATTGAA
A13_NgDGI18/1-2180         CTTTTTGAAAGACAATTCGGATATTGTGTTGGATTTTCCGTTTAAAGATTGCGTATTGAA
A13_NgFA1090/1-2271        CTTTTTGAAAGACAATTCGGATATTGTGTTGGATTTTCCGTTTAAAGATTGCGTATTGAA
A13_NgFA6140/1-2219        CTTTTTGAAAGACAATTCGGATATTGTGTTGGATTTTCCGTTTAAAGATTGCGTATTGAA
A13_NgPID24-1/1-2179       CTTTTTGAAAGACAATTCGGATATTGTGTTGGATTTTCCGTTTAAAGATTGCGTATTGAA
A13_NgNCCP11945/1-2195     CTTTTTGAAAGACAATTCGGATATTGTGTTGGATTTTCCGTTTAAAGATTGCGTATTGAA
A18_Hi6P18H1/1-2027        CTTTTTGAAAGACAGTTCGGATATTGTGTTGGATTTTCCGTTTAAAGATTGTGTGCTAAA
A19_Nm053422/1-1945        CTTTTTGAAAGACAATTCGGATATTGTGTTGGATTTTCCGTTTAAAGATTGTGTGTTGAA
A19_Nm8013/1-1957          CTTTTTGAAAGACAATTCGGATATTGTGTTGGATTTTCCGTTTAAAGATTGCGTATTGAA
A20_HiR3021/1-2112         CTTTTTGAAAGACAGTTCGGATATTGTGTTGGATTTTCCGTTTAAAGATTGTGTGTTAAA

A1_HiKW20-Rd/1-2248        TGGCGGGCAAAGCACCGAAGAAGGCGAAGAAATTTATTTTAAACGCAATAATAGTCAGTC
A2_Hi86028NP/1-2102        TGGCGGACAAAGCACCGAAGAAGGCGAAGAAATTTATTTTAAACGCAATAACAGCCAGCC
A2_Hi10810/1-2102          TGGCGGACAAAGCACCGAAGAAGGCGAAGAAATTTATTTTAAACGCAATAACAGCCAGCC
A3_HiPittAA/1-2046         TGGTGGACAAAGCACCGAAGAAGGCGAAGAGATTTATTTTAAACGTAATAATGACCAGTC
A4_HiR2846/1-2030          TGGCGGACAAAGCACCGAAGAAGGAGAGGAAATTTATTTTAAACGCAATAATAGCCAGCC
A5_Hi7P49H1/1-2104         TGGCGGACAAAGCACCGAAGAAGGCGAAGAAATTTATTTTAAACGCAATAACAGCCAGCC
A6_HiPittEE/1-2142         TGGCGGACAAAGCACCGAGGAAGGCGAAGAGATTTATTTTAAACGCAATAATGACCAGTC
A7_Hi3655/1-2064           TGGCGGACAAAGCACCGAAGAAGGCGAAGAGATTTATTTTAAACGTAATAATGACCAGTC
A8_HiPittGG/1-2175         TGGCGGACAAAGCACCGAAGAAGGAGAGGAAATTTATTTTAAACGCAATAATGACCAGTC
A9_HiPittHH/1-2099         TGGCGGACAAAGCACCGAAGAAGGCGAAGAGATTTATTTTAAACGCAATAATAGCCAGCC
A10_Hi22.1-21/1-1997       TGGCGGACAAAGCACCGAAGAAGGCGAAGAAATTTATTTTAAACGCAATAATAGCCAGCC
A10_HiPittII/1-2049        TGGCGGACAAAGCACCGAAGAAGGCGAAGAAATTTATTTTAAACGCAATAATAGCCAGCC
A10_HiR2866/1-2032         TGGCGGACAAAGCACCGAAGAAGGCGAAGAAATTTATTTTAAACGCAATAATAGCCAGCC
A11_NmNMAlpha14/1-2027     TGGCGGACAAAGCACCGAGGAAGGCGAAGAGATTTATTTTAAACGCAATAATAGCCAGCC
A11_NlATCC23970/1-2106     TGGCGGACAAAGCACCGAAGAAGGCGAAGAAATTTATTTTAAACGCAATAATAGCCAGCC
A11_NmATCC13091/1-2102     TGGCGGACAAAGCACCGAGGAAAGCGAAGAAATTTATTTTAAACGCAATAACAGCCAGCC
A11_NmMC58/1-2110          TGGCGGACAAAGCACCGAGGAAGGCGAAGAAATTTATTTTAAACGCAATAACAGCCAGCC
A12_Ng35-02/1-2211         TGGCGGACAAAGCACCGAAGAAGGCGAAGAAATTTATTTTAAACGCAATAATAGCCAGCC
A12_NgFA19/1-2231          TGGCGGACAAAGCACCGAAGAAGGCGAAGAAATTTATTTTAAACGCAATAATAGTCAGCC
A12_NgPID1/1-2215          TGGCGGACAAAGCACCGAAGAAGGCGAAGAAATTTATTTTAAACGCAATAATAGTCAGCC
A12_NgPID332/1-2175        TGGCGGACAAAGCACCGAAGAAGGCGAAGAAATTTATTTTAAACGCAATAATAGTCAGCC
A12_NgSK-92-1035/1-2231    TGGCGGACAAAGCACCGAAGAAGGCGAAGAAATTTATTTTAAACGCAATAATAGTCAGCC
A12_NgSK-92-679_mod/1-2191 TGGCGGACAAAGCACCGAAGAAGGCGAAGAAATTTATTTTAAACGCAATAA---------
A12_NmFAM18/1-2235         TGGCGGGCAAAGCAGCGAAGAAGGCGAAGAGATTTATTTTAAACACAGTAATAGCCAGCC
A12_NmK1207/1-2194         TGGCGGGCAAAGCAGCGAAGAAGGCGAAGAGATTTATTTTAAACACAGTAATAGCCAGCC
A12_NmS0108/1-2191         TGGCGGGCAAAGCAGCGAAGAAGGCGAAGAGATTTATTTTAAACACAGTAATAGCCAGCC
A12_NmZ2491/1-2147         TGGCGGACAAAGCACCGAGGAAGGCGAAGAAATTTATTTTAAACGCAATAACAGCCAGCC
A13_Ng1291/1-2183          TGGCGGACAAAGCACCGAAGAAGGCGAAGAAATTTATTTTAAACGCAATAATAGCCAGCC
A13_NgDGI12/1-2174         TGGCGGGCAAAGCACCGAAGAAGGCGAAGAAATTTATTTTAAACGCAATAATAGCCAGCC
A13_NgDGI18/1-2180         TGGCGGACAAAGCACCGAAGAAGGCGAAGAAATTTATTTTAAACGCAATAATAGCCAGCC
A13_NgFA1090/1-2271        TGGCGGACAAAGCACCGAAGAAGGCGAAGAAATTTATTTTAAACGCAATAATAGCCAGCC
A13_NgFA6140/1-2219        TGGCGGACAAAGCACCGAAGAAGGCGAAGAAATTTATTTTAAACGCAATAATAGCCAGCC
A13_NgPID24-1/1-2179       TGGCGGACAAAGCACCGAAGAAGGCGAAGAAATTTATTTTAAACGCAATAATAGCCAGCC
A13_NgNCCP11945/1-2195     TGGCGGACAAAGCACCGAAGAAGGCGAAGAAATTTATTTTAAACGCAATAATAGCCAGCC
A18_Hi6P18H1/1-2027        TGGCGGACAAAGCACCGAAGAAGGCGAAGAAATTTATTTTAAACGCAATAACAGCCAGCC
A19_Nm053422/1-1945        TGGCGGACAAAGCACCGAAGAAGGCGAAGAGATTTATTTTAAACGCAATAATAGTCAGTC
A19_Nm8013/1-1957          TGGCGGACAAAGCACCGAAGAAGGCGAAGAGATTTATTTTAAACGCAGTAATAGCCAGCC
A20_HiR3021/1-2112         TGGTGGACAAAGCACCGAAGAAGGCGAGGAGATTTATTTTAAACGCAATAATAGCCAGCC

A1_HiKW20-Rd/1-2248        AGTCAGTCAGTCAGTCAGTCAGTCAGTCAGTCAGTCAGTCAGTCAGTCAGTCAGTCAGTC
A2_Hi86028NP/1-2102        AG----CCAA--------------------------------------------------
A2_Hi10810/1-2102          AG----CCAA--------------------------------------------------
A3_HiPittAA/1-2046         AGATAGTCAG--------------------------------------------------
A4_HiR2846/1-2030          AGCCA-------------------------------------------------------
A5_Hi7P49H1/1-2104         AGCCAGCCAGCCAGC---------------------------------------------
A6_HiPittEE/1-2142         AGATAGTCAG--------------------------------------------------
A7_Hi3655/1-2064           AGATAGTCAG--------------------------------------------------
A8_HiPittGG/1-2175         AGATAGTCAG--------------------------------------------------
A9_HiPittHH/1-2099         AGCCAGCCAGCCAGCCAGCCAGCCAGCCAGCCAGCCAGCCAA------------------
A10_Hi22.1-21/1-1997       AGCCAGCCAGCCAGCCAGCCAGCCAGCCAGCCAGCCAGCCAGCCAGCCA-----------
A10_HiPittII/1-2049        AGCCAGCCAGCCAGCCAGCCAGCCAGCCAGCCAGCCAGCCAGCCAGCCAGCCAGCCAGCC
A10_HiR2866/1-2032         AGCCAGCCAGCCAGCCAGCCAGCCAGCCAGCCAGCCAGCCAGCCAGCCAGCCAGCCAGCC
A11_NmNMAlpha14/1-2027     AGCCA-------------------------------------------------------
A11_NlATCC23970/1-2106     AGCCAGCCAGCCAGCCAGCCAGCCAGCCAGCCAGCCAGCCAGCCAGCCAGCCAGCCAGCC
A11_NmATCC13091/1-2102     AGCCAGCCAGCCAGCCAGCCAGCCAGCCAGCCAGCCAGCCAGCCAGCCAGCCAGCCAG--
A11_NmMC58/1-2110          AGCCAGCCAGCCAGCCAGCCAGCCAGCCAGCCAGCCAGCCAGCCAGCCAGCCAGCCAGCC
A12_Ng35-02/1-2211         AGCCAGCCAGCCAGC----------------CAGCCAGCCAGCCAGCCAGCCAGCCAGCC
A12_NgFA19/1-2231          AGCCAGCCAGCCAGCCAGCCAGCCAGCCAGCCAGCCAGCCAGCCAGCCAGCCAGCCAGCC
A12_NgPID1/1-2215          AGCCAGCCAGCCAGC----------------CAGCCAGCCAGCCAGCCAGCCAGCCAGCC
A12_NgPID332/1-2175        AGCCAGCCAGCCAGC----------------CAGCCAGCCAGCCAGCCA-----------
A12_NgSK-92-1035/1-2231    AGCCAGCCAGCCAGCCAGCCAGCCAGCCAGCCAGCCAGCCAGCCAGCCAGCCAGCCAGCC
A12_NgSK-92-679_mod/1-2191 -------------------------------CAGCCAGCCAGCCAGCCAGCCAGCCAGCC
A12_NmFAM18/1-2235         AGCCAGCCAGCCAGCCAGCCAGCCAGCCAGCCAGCCAGCCAGCCAGCCAGCCAGCCAGCC
A12_NmK1207/1-2194         AGCCAGCCAGCCAGCCAGCCAGCCAGCCAGCCAGCCAGCCAGCCAGCCAGCC--------
A12_NmS0108/1-2191         AGCCAGCCAGCCAGCCAGCCAGCCAGCCAGCCAGCCAGCCAGCCAGCC------------
A12_NmZ2491/1-2147         AGCCA-------------------------------------------------------
A13_Ng1291/1-2183          AGCCAGCCAGCCAGCCAGCCAGCCAGCCAGCCAGCCAGCCAGCCAGCCAGCCA-------
A13_NgDGI12/1-2174         AGCCAGCCAGCCAGCCAGCCAGCCAGCCAGCCAGCCAGCCAGCCA---------------
A13_NgDGI18/1-2180         AGCCAGCCAGCCAGCCAGCCAGCCAGCCAGCCAGCCAGCCAGCCAGCCA-----------
A13_NgFA1090/1-2271        AGCCAGCCAGCCAGCCAGCCAGCCAGCCAGCCAGCCAGCCAGCCAGCCAGCCAGCCAGCC
A13_NgFA6140/1-2219        AGCCAGCCAGCCAGCCAGCCAGCCAGCCAGCCAGCCAGCCAGCCAGCCAGCCAGCCAGCC
A13_NgPID24-1/1-2179       AGCCAGCCAGCCAGCCAGCCAGCCAGCCAGCCAGCCAGCCAGCCAGCCA-----------
A13_NgNCCP11945/1-2195     AGCCAGCCAGCCAGCCAGCCAGCCAGCCAGCCAGCCAGCCAGCCAGCCAGCCAGCCAGCC
A18_Hi6P18H1/1-2027        AGCCAGCCAGCCAGCCAGCCAGCCAGCCAGCCAGCCAGCCAGCCAGCCAG----------
A19_Nm053422/1-1945        AGTCAGTCAGTCAGTCAGTCAGTCAGTCAGTCAGTCAGTCAGTCAGTCAGTCAGTCAGTC
A19_Nm8013/1-1957          AGCCAGCCAGCCAGCCAGCCAGCCAGCCAGCCAGCCAGCCAGCCAGCCAGCCAGCCAGCC
A20_HiR3021/1-2112         AGCCAGCCAGCCAGCCAGCCAGCCAGCCAGCCAGCCAGCCAGCCAGCCAGCCAGCCAGCC

A1_HiKW20-Rd/1-2248        AGTCAGTCAGTCAGTCAGTCAGTCAGTCAGTCAGTCAGTCAGTCAGTCAGTCAGTCAG--
A2_Hi86028NP/1-2102        ------------------------------------------------------------
A2_Hi10810/1-2102          ------------------------------------------------------------
A3_HiPittAA/1-2046         ------------------------------------------------------------
A4_HiR2846/1-2030          ------------------------------------------------------------
A5_Hi7P49H1/1-2104         ------------------------------------------------------------
A6_HiPittEE/1-2142         ------------------------------------------------------------
A7_Hi3655/1-2064           ------------------------------------------------------------
A8_HiPittGG/1-2175         ------------------------------------------------------------
A9_HiPittHH/1-2099         ------------------------------------------------------------
A10_Hi22.1-21/1-1997       ------------------------------------------------------------
A10_HiPittII/1-2049        AGCCAGCCAGCCAGCCAGCCAGCCAGCCAGCCAGCCAGCCA-------------------
A10_HiR2866/1-2032         AGCCAGCCAGCCAGCCAGCCAGCCA-----------------------------------
A11_NmNMAlpha14/1-2027     ------------------------------------------------------------
A11_NlATCC23970/1-2106     AG----CCAGCCA-----------------------------------------------
A11_NmATCC13091/1-2102     ------CCAGCCA-----------------------------------------------
A11_NmMC58/1-2110          AGCCAGCCAGCCA-----------------------------------------------
A12_Ng35-02/1-2211         AGCCAGCCAGCCAGCCAGCCAGCC------------------------------------
A12_NgFA19/1-2231          AGCCAGCCAGCCAGCCAGCCAGCCAGCC--------------------------------
A12_NgPID1/1-2215          AGCCAGCCAGCCAGCCAGCCAGCCAGCC--------------------------------
A12_NgPID332/1-2175        ------------------------------------------------------------
A12_NgSK-92-1035/1-2231    AGCCAGCCAGCCAGCCAGCCAGCCAGCC--------------------------------
A12_NgSK-92-679_mod/1-2191 AGCCAGCCAGCCAGCCAGCCAGCCAGCC--------------------------------
A12_NmFAM18/1-2235         AGCCAGCCAGCCAGCCAGCCAGCCAGCCAGCC----------------------------
A12_NmK1207/1-2194         ------------------------------------------------------------
A12_NmS0108/1-2191         ------------------------------------------------------------
A12_NmZ2491/1-2147         ------------------------------------------------------------
A13_Ng1291/1-2183          ------------------------------------------------------------
A13_NgDGI12/1-2174         ------------------------------------------------------------
A13_NgDGI18/1-2180         ------------------------------------------------------------
A13_NgFA1090/1-2271        AGCCAGCCAGCCAGCCAGCCAGCCAGCCAGCCAGCCAGCCAGCCAGCCAGCCAGCCAGCC
A13_NgFA6140/1-2219        AGCCAGCCAGCCAGCCAGCCAGCCAGCCA-------------------------------
A13_NgPID24-1/1-2179       ------------------------------------------------------------
A13_NgNCCP11945/1-2195     AGCCA-------------------------------------------------------
A18_Hi6P18H1/1-2027        ------------------------------------------------------------
A19_Nm053422/1-1945        AGTCAGTCAGTCA-----------------------------------------------
A19_Nm8013/1-1957          AGCCAGCCAGCCAGCCAGCCAGCCA-----------------------------------
A20_HiR3021/1-2112         AGCCAGCCAGCCA-----------------------------------------------

A1_HiKW20-Rd/1-2248        ------------------TCAATTATACACCAAATTAACCCGAAAAAGACAAGAAATCTT
A2_Hi86028NP/1-2102        ------------------T----TATACACTAAATTAACCCGAAAAAGACAAGAAATCTT
A2_Hi10810/1-2102          ------------------T----TATACACTAAATTAACCCGAAAAAGACAAGAAATCTT
A3_HiPittAA/1-2046         ------------------T----TATACACCAAATTAACCCAAAAAAGACAAGAAATCTT
A4_HiR2846/1-2030          ---------------------ATTATACACTAAATTAACCCGAAAAAGACAAGAAATCTT
A5_Hi7P49H1/1-2104         -----------------------CATACACTAAATTAACCCGAAAAAGACAAGAAATCTT
A6_HiPittEE/1-2142         ----------------------TTATACAAAAAAGAAAAGCGAAAAAGACAAGAAATATT
A7_Hi3655/1-2064           ------------------T----TATACACTAAATTAACCCGAAAAAGACAAGAAATCTT
A8_HiPittGG/1-2175         ------------------T----TATACAAAAAAGAAAAGCGAAAAAGACAAGAAATATT
A9_HiPittHH/1-2099         ------------------T----TATACACTAAATTAACCCGAAAAAGACAAGAAATCTT
A10_Hi22.1-21/1-1997       ---------------------ATTATACACTAAATTAACCCGAAAAAGACAAGAAATCTT
A10_HiPittII/1-2049        ---------------------ATTATACACTAAATTAACCCGAAAAAGACAAGAAATCTT
A10_HiR2866/1-2032         ---------------------ATTATACACTAAATTAACCCGAAAAAGACAAGAAATCTT
A11_NmNMAlpha14/1-2027     ---------------------ATTATACACTAAATTAACCCGAAAAAGACAAGAAATCTT
A11_NlATCC23970/1-2106     ---------------------ATTATACACCAAATTAATCCGAAAAAGACAAGAAATCTT
A11_NmATCC13091/1-2102     ---------------------ATTATACACCAAATTAACCCGAAAAAGACAAGAAATCTT
A11_NmMC58/1-2110          ---------------------ATTATACACTAAATTAACCCGAAAAAGACAAGAAATCTT
A12_Ng35-02/1-2211         --------------------AATTATACACCAAATTAACCAGAAAAAGACAAGAAATCTT
A12_NgFA19/1-2231          --------------------AATTATACACCAAATTAACCAGAAAAAGACAAGAAATCTT
A12_NgPID1/1-2215          --------------------AATTATACACCAAATTAACCAGAAAAAGACAAGAAATCTT
A12_NgPID332/1-2175        ---------------------ATTATACACCAAATTAACCAGAAAAAGACAAGAAATCTT
A12_NgSK-92-1035/1-2231    --------------------AATTATACACCAAATTAACCAGAAAAAGACAAGAAATCTT
A12_NgSK-92-679_mod/1-2191 --------------------AATTATACACCAAATTAACCAGAAAAAGACAAGAAATCTT
A12_NmFAM18/1-2235         --------------------AATTATACACTAAATTAACCCGAAAAAGACAAGAAATCTT
A12_NmK1207/1-2194         --------------------AATTATACACTAAATTAACCCGAAAAAGACAAGAAATCTT
A12_NmS0108/1-2191         --------------------AATTATACACTAAATTAACCCGAAAAAGACAAGAAATCTT
A12_NmZ2491/1-2147         ---------------------ATTATACACCAAATTAACCCGAAAAAGACAAGAAATCTT
A13_Ng1291/1-2183          ---------------------ATTATACACCAAATTAACCAGAAAAAGACAAGAAATCTT
A13_NgDGI12/1-2174         ---------------------ATTATACACCAAATTAACCAGAAAAAGACAATAAATCTT
A13_NgDGI18/1-2180         ---------------------ATTATACACCAAATTAACCAGAAAAAGACAAGAAATCTT
A13_NgFA1090/1-2271        AGCCAGCCAGCCAGCCAGCCAATTATACACCAAATTAACCAGAAAAAGACAAGAAATCTT
A13_NgFA6140/1-2219        ---------------------ATTATACACCAAATTAACCAGAAAAAGACAAGAAATCTT
A13_NgPID24-1/1-2179       ---------------------ATTATACACCAAATTAACCAGAAAAAGACAAGAAATCTT
A13_NgNCCP11945/1-2195     ---------------------ATTATACACCAAATTAACCAGAAAAAGACAAGAAATCTT
A18_Hi6P18H1/1-2027        ------------------CCAATTATACACTAAATTAACCCGAAAAAGACAAGAAATCTT
A19_Nm053422/1-1945        ---------------------ATTATACACCAAATTAACCCGAAAGAGACAAGAAATCTT
A19_Nm8013/1-1957          ---------------------ATTATACACTAAATTAACCCGAAAAAGACAAGAAATCTT
A20_HiR3021/1-2112         ---------------------ATTATACATTAAATTAACCCGAAAAAGACAAGAAATCTT

A1_HiKW20-Rd/1-2248        TTTTAATCAAACGCTTGCTTTTGATGAAATTGACCGGCTTTTTGACGCAAAAGCATTCTC
A2_Hi86028NP/1-2102        TTTTAATCAAACCCTTGCTTTTGATGAAATTGACCGACTTTTTGACGCAAAAGCATTCTC
A2_Hi10810/1-2102          TTTTAATCAAACCCTTGCTTTTGATGAAATTGATCGACTTTTTGACGCAAAAGCATTCTC
A3_HiPittAA/1-2046         TTTTAATCAAACGCTTGCTTTTGATGAAATTGACCGACTTTTTGACGCAAAAGCATTCTC
A4_HiR2846/1-2030          TTTTAATCAAACCCTTGCTTTTGATGAAATTGACCGACTTTTTGACGCAAAAGCATTCTC
A5_Hi7P49H1/1-2104         TTTTAATCAAACCCTTGCTTTTGATGAAATTGACCGACTTTTTGACGCAAAAGCATTCTC
A6_HiPittEE/1-2142         TTTTAATCAAACCCTTGCTTTTGATGAAATTGACCGACTTTTTGACGCAAAAGCATTCTC
A7_Hi3655/1-2064           TTTTAATCAAACCCTTGCTTTTGATGAAATTGACCGACTTTTTGACGCAAAAGCATTCTC
A8_HiPittGG/1-2175         TTTTAATCAAACCCTTGCTTTTGATGAAATTGACCGACTTTTTGACGCAAAAGCATTCTC
A9_HiPittHH/1-2099         TTTTAATCAAACCCTTGCTTTTGATGAAATTGACCGACTTTTTGACGCAAAAGCATTCTC
A10_Hi22.1-21/1-1997       TTTTAATCAAACCCTTGCTTTTGATGAAATTGACCGACTTTTTGACGCAAAAGCATTCTC
A10_HiPittII/1-2049        TTTTAATCAAACCCTTGCTTTTGATGAAATTGACCGACTTTTTGACGCAAAAGCATTCTC
A10_HiR2866/1-2032         TTTTAATCAAACCCTTGCTTTTGATGAAATTGACCGACTTTTTGACGCAAAAGCATTCTC
A11_NmNMAlpha14/1-2027     TTTTAATCAAACGCTTGCTTTTGATGAAATCGATAGGCTTTTTGACGCAAAAGCATTCTC
A11_NlATCC23970/1-2106     TTTTAATCAAACGCTTGCTTTTGATGAAATTGACCGACTTTTTGACGCAAAAGCATTCTC
A11_NmATCC13091/1-2102     TTTTAATCAAACGCTTGCTTTTGATGAAATTGACCGACTTTTTGACGCAAAAGCATTCTC
A11_NmMC58/1-2110          TTTTAATCAAACCCTTGCTTTTGATGAAATTGATCGGCTTTTTGACGCAAAAGCATTCTC
A12_Ng35-02/1-2211         TTTTAATCAAACGCTTGCTTTTGATGAAATTGACCGGCTTTTTGACGCAAAAGCATTCTC
A12_NgFA19/1-2231          TTTTAATCAAACGCTTGCTTTTGATGAAATTGACCGGCTTTTTGACGCAAAAGCATTCTC
A12_NgPID1/1-2215          TTTTAATCAAACGCTTGCTTTTGATGAAATTGACCGGCTTTTTGACGCAAAAGCATTCTC
A12_NgPID332/1-2175        TTTTAATCAAACGCTTGCTTTTGATGAAATTGACCGGCTTTTTGACGCAAAAGCATTCTC
A12_NgSK-92-1035/1-2231    TTTTAATCAAACGCTTGCTTTTGATGAAATTGACCGGCTTTTTGACGCAAAAGCATTCTC
A12_NgSK-92-679_mod/1-2191 TTTTAATCAAACCCTTGCTTTTGATGAAATTGACCGGCTTTTTGACGCAAAAGCATTCTC
A12_NmFAM18/1-2235         TTTTAATCAAACGCTTGCTTTTGATGAAATTGACCGGCTTTTTGACGCAAAAGCATTCTC
A12_NmK1207/1-2194         TTTTAATCAAACGCTTGCTTTTGATGAAATTGACCGGCTTTTTGACGCAAAAGCATTCTC
A12_NmS0108/1-2191         TTTTAATCAAACGCTTGCTTTTGATGAAATTGACCGGCTTTTTGACGCAAAAGCATTCTC
A12_NmZ2491/1-2147         TTTTAATCAAACGCTTGCTTTTGATGAAATTGACCGACTTTTTGACGCAAAAGCATTCTC
A13_Ng1291/1-2183          TTTTAATCAAACGCTTGCTTTTGATGAAATTGACCGGCTTTTTGACGCAAAAGCATTCTC
A13_NgDGI12/1-2174         TTTTAATCAAACGCTTGCTTTTGATGAAATTGACCGGCTTTTTGACGCAAAAGCATTCTC
A13_NgDGI18/1-2180         TTTTAATCAAACGCTTGCTTTTGATGAAATTGACCGGCTTTTTGACGCAAAAGCATTCTC
A13_NgFA1090/1-2271        TTTTAATCAAACGCTTGCTTTTGATGAAATTGACCGGCTTTTTGACGCAAAAGCATTCTC
A13_NgFA6140/1-2219        TTTTAATCAAACGCTTGCTTTTGATGAAATTGACCGGCTTTTTGACGCAAAAGCATTCTC
A13_NgPID24-1/1-2179       TTTTAATCAAACGCTTGCTTTTGATGAAATTGACCGGCTTTTTGACGCAAAAGCATTCTC
A13_NgNCCP11945/1-2195     TTTTAATCAAACGCTTGCTTTTGATGAAATTGACCGGCTTTTTGACGCAAAAGCATTCTC
A18_Hi6P18H1/1-2027        TTTTAATCAAACCCTTGCTTTTGATGAAATTGACCGACTTTTTGACGCAAAAGCATTCTC
A19_Nm053422/1-1945        TTTTAATCAAACGCTTGCTTTTGATGAAATCGATCGGCTTTTTGACGCAAAAGCATTCTC
A19_Nm8013/1-1957          TTTTAATCAAACGCTTGCTTTTGATGAAATCGATCGGCTTTTTGACGCAAAAGCATTCTC
A20_HiR3021/1-2112         TTTTAATCAAACCCTTGCTTTTGATGAAATTGACCGACTTTTTGACGCAAAAGCATTCTC

A1_HiKW20-Rd/1-2248        AAAATTCTCTCGCTATACCGCAGACGGCAAACAAGCCGTTGGCGAAATAAAACGCCATTC
A2_Hi86028NP/1-2102        AAAATTCTCTCGCTATACCGCAGATGGCAAGCAACCCGTTGGCGAAATCAAACGCCATTT
A2_Hi10810/1-2102          AAAATTCTCTCGCTACACCGCAGACGGCAAACAAGCCGTTGGCGAAATCAAACGCCATTC
A3_HiPittAA/1-2046         AAAATTCTCTCGCTATACCGCAGATGGCAAACAAGCCGTTGGTGAAATCAAACGCCATTC
A4_HiR2846/1-2030          AAAATTCTCTCGCCACACCGCAGACGGCAAACAAGCCGTTGGCGAAATCAAACGCCATTT
A5_Hi7P49H1/1-2104         AAAATTCTCTCGCTATACCGCAGACGGCAAACAAGCCGTTGGTGAAATCAAACGCCATTC
A6_HiPittEE/1-2142         AAAATTCTCTCGCCACACCGCAGATGGCAAACAACCCGTTGGCGAAATCAAACGCCATTT
A7_Hi3655/1-2064           AAAATTCTCTCGCTACACCGCAGATGGCAAACAAGCCGTTGGCGAAATCAAACGCCATTC
A8_HiPittGG/1-2175         AAAATTCTCTCGCTATACCGCAGACGGCAAACAAGCCGTTGGCGAAATCAAACGCCGTTC
A9_HiPittHH/1-2099         AAAATTCTCCCGCTACACCGCAGACGGCAAACAACCCGTTGGCGAAATCAAACGCCGTTC
A10_Hi22.1-21/1-1997       AAAATTCTCTCGCCACACCGCAGATGGCAAACAACCCGTTGGTGAAATCAAACGCCATTC
A10_HiPittII/1-2049        AAAATTCTCTCGCCACACCGCAGATGGCAAACAACCCGTTGGTGAAATCAAACGCCATTC
A10_HiR2866/1-2032         AAAATTCTCTCGCCACACCGCAGATGGCAAACAACCCGTTGGTGAAATCAAACGCCATTC
A11_NmNMAlpha14/1-2027     AAAATTCTCTCGCTATACCGCAGACGGCAAACAAGCGGTTGGCAAAATCAAACGTCATTC
A11_NlATCC23970/1-2106     AAAATTCTCCCGCTACACCGCAGACGGCAAACAAGCGGTTGGCGAAATCAAACGTCATTC
A11_NmATCC13091/1-2102     AAAATTCTCTCGCTATACCGCAGACGGCAAACAAGCGGTTGGCGAAATCAAACGTCATTC
A11_NmMC58/1-2110          AAAATTCTCTCGCTATACCGCAGACGGCAAACAAGCCGTTGGCGAAATCAAACGACATTC
A12_Ng35-02/1-2211         AAAATTCTCCCGCCACACCGCAGACGGCAAACAACCCGTTGGCGAAATCAAACGCCGTTC
A12_NgFA19/1-2231          AAAATTCTCCCGCCACACCGCAGACGGCAAACAACCCGTTGGCGAAATCAAACGCCGTTC
A12_NgPID1/1-2215          AAAATTCTCCCGCCACACCGCAGACGGCAAACAACCCGTTGGCGAAATCAAACGCCGTTC
A12_NgPID332/1-2175        AAAATTCTCCCGCCACACCGCAGACGGCAAACAACCCGTTGGCGAAATCAAACGCCGTTC
A12_NgSK-92-1035/1-2231    AAAATTCTCCCGCCACACCGCAGACGGCAAGCAACCCGTTGACGAAATCAAACGCCGTTC
A12_NgSK-92-679_mod/1-2191 AAAATTCTCCCGCCACACCGCAGACGGCAAGCAACCCGTTGACGAAATTAAACGCCGTTC
A12_NmFAM18/1-2235         AAAATTCTCTCGCCACACCGCAGACGGCAAACAAGCGGTTGGCGAAATCAAACGACATTC
A12_NmK1207/1-2194         AAAATTCTCTCGCCACACCGCAGACGGCAAACAAGCGGTTGGCGAAATCAAACGACATTC
A12_NmS0108/1-2191         AAAATTCTCTCGCCACACCGCAGACGGCAAACAAGCGGTTGGCGAAATCAAACGACATTC
A12_NmZ2491/1-2147         AAAATTCTCTCGCTATACCGCAGACGGCAAACAAGCGGTTGGCGAAATCAAACGCCATTC
A13_Ng1291/1-2183          AAAATTCTCCCGCCACACCGCAGACGGCAAACAACCCGTTGGCGAAATCAAACGCCGTTC
A13_NgDGI12/1-2174         AAAATTCTCCCGCCACACCGCAGACGGCAAGCAACCCGTTGGCGAAATCAAACGCCGTTC
A13_NgDGI18/1-2180         AAAATTCTCCCGCCACACCGCAGACGGCAAACAACCCGTTGGCGAAATCAAACGCCGTTC
A13_NgFA1090/1-2271        AAAATTCTCCCGCCACACCGCAGACGGCAAACAACCCGTTGGCGAAATCAAACGCCGTTC
A13_NgFA6140/1-2219        AAAATTCTCCCGCCACACCGCAGACGGCAAACAACCCGTTGGCGAAATCAAACGCCGTTC
A13_NgPID24-1/1-2179       AAAATTCTCCCGCCACACCGCAGACGGCAAACAACCCGTTGGCGAAATCAAACGCCGTTC
A13_NgNCCP11945/1-2195     AAAATTCTCCCGCCACACCGCAGACGGCAAACAACCCGTTGGCGAAATCAAACGCCGTTC
A18_Hi6P18H1/1-2027        AAAATTCTCTCGCTACACCGCAGACGGCAAACAAGCCGTTGGCGAAATAAAACGCCATTT
A19_Nm053422/1-1945        AAAATTCTCTCGCCACACCACAGATGGCAAACAAGCGGTTGGCGAAATCAAACGACATTC
A19_Nm8013/1-1957          AAAATTCTCTCGCTATACCGCAGACGGCAAACAAGCCGTTGGCGAAATCAAACGACATTC
A20_HiR3021/1-2112         AAAATTCTCCCGCTACACCGCAGACGGCAAACAAGCGGTTGGCGAAATCAAACGCCATTC

A1_HiKW20-Rd/1-2248        TGACGGC------------ACGCCTGCTGAAAATCTCATTATCAAAGGCAATAATCTAAT
A2_Hi86028NP/1-2102        TGACGGC------------ACGCCAGCCGAAAATCTCATTATCAAAGGCAATAATCTGAT
A2_Hi10810/1-2102          AGACGGC------------ACACCCGCCGAAAACCTCATTATCAAAGGCAATAATCTGAT
A3_HiPittAA/1-2046         AGACGGCTTTTTAAAAGGCGTTCCAGCCGAAAATCTCATTATCAAGGGCAATAATCTAAT
A4_HiR2846/1-2030          TGACGGCTTTTTAAAAGGCGTACCAGCCGAAAATCTTATTATCAAAGGCAATAATCTGAT
A5_Hi7P49H1/1-2104         AGACGGCTTTTTAAAAGGCGTTCCAGCCGAAAACCTTATTATTAAAGGCAATAATTTGAT
A6_HiPittEE/1-2142         TGACGGC------------ACGCCAGCCGAAAATCTTATTATCAAAGGCAATAATCTAAT
A7_Hi3655/1-2064           AGACGGC------------ACACCAGCCGAAAACCTTATTATCAAAGGCAATAATCTGAT
A8_HiPittGG/1-2175         AGACGGC------------ACACCCGCCGAAAACCTTATTATCAAAGGCAATAATCTGAT
A9_HiPittHH/1-2099         AGACGGC------------ACACCCGCCGAAAACCTTATTATCAAAGGCAATAATCTCGT
A10_Hi22.1-21/1-1997       AGACGGC------------ACGCCAGCTGAAAATCTCATTATCAAAGGCAATAATCTAAT
A10_HiPittII/1-2049        AGACGGC------------ACGCCAGCTGAAAATCTCATTATCAAAGGCAATAATCTAAT
A10_HiR2866/1-2032         AGACGGC------------ACGCCAGCTGAAAATCTCATTATCAAAGGCAATAATCTAAT
A11_NmNMAlpha14/1-2027     AGACGGC------------ACACCCGCCGAAAATCTCATTATCAAAGGCAATAATCTGAT
A11_NlATCC23970/1-2106     AGACGGC------------ACACCAGCCGAAAATCTTATTATCAAAGGCAATAATCTGAT
A11_NmATCC13091/1-2102     AGACGGC------------ACACCCGCCGAAAATCTCATTATCAAAGGCAATAATCTGAT
A11_NmMC58/1-2110          AGACGGC------------ACACCCGCCGAAAATCTCATTATCAAAGGCAATAATCTGAT
A12_Ng35-02/1-2211         AGACGGT------------ACGCCAGCCGAAAATCTTATTATCAAAGGCAATAATCTGAT
A12_NgFA19/1-2231          AGACGGT------------ACGCCAGCCGAAAATCTTATTATCAAAGGCAATAATCTGAT
A12_NgPID1/1-2215          AGACGGT------------ACGCCAGCCGAAAATCTTATTATCAAAGGCAATAATCTGAT
A12_NgPID332/1-2175        AGACGGT------------ACGCCAGCCGAAAATCTTATTATCAAAGGCAATAATCTGAT
A12_NgSK-92-1035/1-2231    AGACGGT------------ACGCCAGCCGAAAATCTCATTATCAAAGGCAATAATCTGAT
A12_NgSK-92-679_mod/1-2191 AGACGGT------------ACGCCAGCCGAAAATCTCATTATCAAAGGCAATAATCTGAT
A12_NmFAM18/1-2235         AGACGGC------------ACACCAGCCGAAAATCTCATTATCAAAGGCAATAATCTGAT
A12_NmK1207/1-2194         AGACGGC------------ACACCAGCCGAAAATCTCATTATCAAAGGCAATAATCTGAT
A12_NmS0108/1-2191         AGACGGC------------ACACCAGCCGAAAATCTCATTATCAAAGGCAATAATCTGAT
A12_NmZ2491/1-2147         AGACGGC------------ACACCGGCCGAAAATCTTATTATCAAAGGCAATAATCTGAT
A13_Ng1291/1-2183          AGACGGT------------ACGCCAGCCGAAAATCTTATTATCAAAGGCAATAATCTGAT
A13_NgDGI12/1-2174         AGACGGT------------ACGCCAGCCGAAAATCTCATTATCAAAGGCAATAATCTGAT
A13_NgDGI18/1-2180         AGACGGT------------ACGCCAGCCGAAAATCTTATTATCAAAGGCAATAATCTGAT
A13_NgFA1090/1-2271        AGACGGT------------ACGCCAGCCGAAAATCTCATTATCAAAGGCAATAATCTGAT
A13_NgFA6140/1-2219        AGACGGT------------ACGCCAGCCGAAAATCTTATTATCAAAGGCAATAATCTGAT
A13_NgPID24-1/1-2179       AGACGGT------------ACGCCAGCCGAAAATCTTATTATCAAAGGCAATAATCTGAT
A13_NgNCCP11945/1-2195     AGACGGT------------ACGCCAGCCGAAAATCTTATTATCAAAGGCAATAATCTGAT
A18_Hi6P18H1/1-2027        TGACGGC------------ACGCCAGCTGAAAATCTCATTATCAAAGGCAATAATCTGAT
A19_Nm053422/1-1945        AGACGGC------------ACACCCGCCGAAAATCTCATTATCAAAGGCAATAATCTGAT
A19_Nm8013/1-1957          AGACGGC------------ACACCCGCCGAAAATCTCATTATCAAAGGCAATAATCTGAT
A20_HiR3021/1-2112         AGACGGC------------ACACCCGCCGAAAATCTTATTATCAAGGGCAATAATCTAAT

A1_HiKW20-Rd/1-2248        AGCCCTGCATTCGCTTGCCAAGCAGTTTAAAGGTAAAGTTAAGCTGATTTATATTGACCC
A2_Hi86028NP/1-2102        AGCCCTGCATTCGCTTGCCAAGCAGTTTAAAGGCAAAATCAAGCTGATTTATATTGATCC
A2_Hi10810/1-2102          TGCCCTGCATTCGCTTGCCAAGCAGTTTAAAGGCAAAGTTAAGCTGATTTATATTGACCC
A3_HiPittAA/1-2046         AGCCCTGCATTCGCTTGCCAAGCAGTTTAAAGGCAAAATCAAGCTGATTTATATCGACCC
A4_HiR2846/1-2030          TGCCCTGCATTCGCTTGCCAAGCAGTTTAAAGGTAAAGTTAAGCTGATTTATATTGATCC
A5_Hi7P49H1/1-2104         AGCCCTGCATTCGCTTGCCAAACAGTTTAAAGGTAAAGTTAAGCTGATTTATATTGACCC
A6_HiPittEE/1-2142         AGCCCTGCATTCGCTTGCCAAGCAGTTTAAAGGCAAAGTGAAGCTGATTTATATTGACCC
A7_Hi3655/1-2064           TGCCCTGCATTCGCTTGCCAAGCAGTTTAAAGGCAAAATCAAGCTGATTTATATTGACCC
A8_HiPittGG/1-2175         TGCCCTGCATTCGCTTGCCAAGCAGTTTAAAGGTAAAGTTAAGCTGATTTATATTGATCC
A9_HiPittHH/1-2099         TGCTTTACATACGCTCAAAATGCAGTTTAAAGGCAAAGTCAAACTCATCTATATTGATGT
A10_Hi22.1-21/1-1997       AGCCCTGCATTCGCTTGCCAAGCAGTTTAAAGGCAAAGTTAAGCTGATTTATATTGACCC
A10_HiPittII/1-2049        AGCCCTGCATTCGCTTGCCAAGCAGTTTAAAGGCAAAGTTAAGCTGATTTATATTGACCC
A10_HiR2866/1-2032         AGCCCTGCATTCGCTTGCCAAGCAGTTTAAAGGCAAAGTTAAGCTGATTTATATTGACCC
A11_NmNMAlpha14/1-2027     AGCCCTACATTCGCTTGCCAAACAGTTTAAAGGCAAAGTGAAGTTGATTTATATTGATCC
A11_NlATCC23970/1-2106     AGCCCTACATTCGCTTGCCAAACAGTTTAAAGGCAAAGTGAAGCTAATTTATATTGATCC
A11_NmATCC13091/1-2102     AGCCCTACATTCGCTTGCCAAACAGTTTAAAGGCAAAGTGAAGTTGATTTATATTGATCC
A11_NmMC58/1-2110          TGCCCTGCATTCGCTTGCCAAGCAGTTTAAAGGCAAAGTGAAGCTGATTTATATTGACCC
A12_Ng35-02/1-2211         TGCCCTGCATTCGCTTGCCAAACAGTTTAAAGGCAAAGTGAAGCTGATTTATATTGACCC
A12_NgFA19/1-2231          TGCCCTGCATTCGCTTGCCAAACAGTTTAAAGGCAAAGTGAAGCTGATTTATATTGACCC
A12_NgPID1/1-2215          TGCCCTGCATTCGCTTGCCAAACAGTTTAAAGGCAAAGTGAAGCTGATTTATATTGACCC
A12_NgPID332/1-2175        TGCCCTGCATTCGCTTGCCAAACAGTTTAAAGGCAAAGTGAAGCTGATTTATATTGACCC
A12_NgSK-92-1035/1-2231    TGCCCTGCATTCGCTTGCCAAACAGTTTAAAGGCAAAGTGAAGCTGATTTATATTGACCC
A12_NgSK-92-679_mod/1-2191 TGCCATGCATTCGCTTGCCAAACAGTTTAAAGGCAAAGTGAAGCTGATTTATATTGACCC
A12_NmFAM18/1-2235         TGCCCTGCATTCGCTTGCCACGCAGTTTAAAGGTAAAGTGAAGCTGATTTATATTGATCC
A12_NmK1207/1-2194         TGCCCTGCATTCGCTTGCCACGCAGTTTAAAGGTAAAGTGAAGCTGATTTATATTGATCC
A12_NmS0108/1-2191         TGCCCTGCATTCGCTTGCCACGCAGTTTAAAGGTAAAGTGAAGCTGATTTATATTGATCC
A12_NmZ2491/1-2147         TGCCCTGCATTCGCTTGCCAAGCAGTTTAAAGGCAAAGTGAAGCTGATTTATATTGATCC
A13_Ng1291/1-2183          TGCCCTGCATTCGCTTGCCAAGCAGTTTAAAGGCAAAGTAAAGTTGATTTATATTGATCC
A13_NgDGI12/1-2174         TGCCCTGCATTCGCTTGCCAAGCAGTTTAAAGGCAAAGTAAAGTTGATTTATATTGATCC
A13_NgDGI18/1-2180         TGCCCTGCATTCGCTTGCCAAGCAGTTTAAAGGCAAAGTAAAGTTGATTTATATTGATCC
A13_NgFA1090/1-2271        TGCCATGCATTCGCTTGCCAAGCAGTTTAAAGGCAAAGTAAAGTTGATTTATATTGATCC
A13_NgFA6140/1-2219        TGCCCTGCATTCGCTTGCCAAGCAGTTTAAAGGCAAAGTAAAGTTGATTTATATTGATCC
A13_NgPID24-1/1-2179       TGCCCTGCATTCGCTTGCCAAGCAGTTTAAAGGCAAAGTAAAGTTGATTTATATTGATCC
A13_NgNCCP11945/1-2195     TGCCCTGCATTCGCTTGCCAAGCAGTTTAAAGGCAAAGTAAAGTTGATTTATATTGATCC
A18_Hi6P18H1/1-2027        TGCCCTACATTCGCTTGCCAAGCAGTTTAAAGGTAAAGTTAAGCTGATTTATATTGATCC
A19_Nm053422/1-1945        TGCCCTGCATTCGCTTGCCAAGCAGTTTAGGGGCAAAATCAAGCTGATTTATATTGACCC
A19_Nm8013/1-1957          TGCCCTGCATTCGCTTGCCAAGCAGTTTAGGGGCAAAATCAAGCTGATTTATATTGACCC
A20_HiR3021/1-2112         AGCCCTGCATTCGCTTGCCAAACAGTTTAAAGGCAAAGTGAAGTTGATTTATATTGACCC

A1_HiKW20-Rd/1-2248        GCCGTATAAC---------ACGGGC---AATGACGGTTTCAAATACAACGATAAATTTAA
A2_Hi86028NP/1-2102        GCCATATAAC---------ACGGGC---AATGACGGTTTCAAATACAACGACAAATTTAA
A2_Hi10810/1-2102          ACCTTATAAC---------ACGGGC---AACGATAGCTTTAACTATAATGATAGATTTAA
A3_HiPittAA/1-2046         GCCGTACAAT---------ACAGGC---AATGACGGTTTCAAATACAACGACAAATTTAA
A4_HiR2846/1-2030          GCCGTATTATTTTAGAAAAAAGAAAAAAGATGATTCTTTTGGATATAACAGCAATTTCAA
A5_Hi7P49H1/1-2104         ACCGTATTATTTTGTTAAAAAGAAACCACAAGATAGTTTTGGTTATAACACTAACTTTAA
A6_HiPittEE/1-2142         GCCATATAAC---------ACGGGT---AATGACGGTTTCAAATACAACGACAAATTTAA
A7_Hi3655/1-2064           GCCATACAAT---------ACGGGG---GAAGACAGTTTTAAATATAACGACAAATTCAG
A8_HiPittGG/1-2175         GCCATATAAC---------ACGGGC---AATGACGGTTTCAAATACAACGACAAATTTAA
A9_HiPittHH/1-2099         TCCATTTAAT---------ACAGGC---AATGATTCATTTGGTTATAACGATAAATTTAG
A10_Hi22.1-21/1-1997       GCCGTATAAC---------ACGGGC---AATGACGGTTTCAAATACAACGATAAATTTAA
A10_HiPittII/1-2049        GCCGTATAAC---------ACGGGC---AATGACGGTTTCAAATACAACGATAAATTTAA
A10_HiR2866/1-2032         GCCGTATAAC---------ACGGGC---AATGACGGTTTCAAATACAACGATAAATTTAA
A11_NmNMAlpha14/1-2027     GCCATATAAC---------ACGGGC---AATGACGGTTTCAAATACAACGACAAATTTAA
A11_NlATCC23970/1-2106     GCCATATAAC---------ACGGGC---AATGACGGTTTCAAATACAACGACAAATTTAA
A11_NmATCC13091/1-2102     GCCATATAAC---------ACGGGC---AATGACGGTTTCAAATACAACGACAAATTTAA
A11_NmMC58/1-2110          GCCATATAAC---------ACGGGT---AATGACGGTTTTAAATACAACGACAAATTTAA
A12_Ng35-02/1-2211         GCCTTATTATTTTGTTAAAAAGAAACCACAAGATAGTTTTGGTTATAACACTAACTTTAA
A12_NgFA19/1-2231          GCCTTATTATTTTGTTAAAAAGAAACCACAAGATAGTTTTGGTTATAACACTAACTTTAA
A12_NgPID1/1-2215          GCCTTATTATTTTGTTAAAAAGAAACCACAAGATAGTTTTGGTTATAACACTAACTTTAA
A12_NgPID332/1-2175        GCCTTATTATTTTGTTAAAAAGAAACCACAAGATAGTTTTGGTTATAACACTAACTTTAA
A12_NgSK-92-1035/1-2231    GCCTTATTATTTTGTTAAAAAGAAACCACAAGATAGTTTTGGTTATAACACTAACTTTAA
A12_NgSK-92-679_mod/1-2191 GCCTTATTATTTTGTTAAAAAGAAACCACAAGATAGTTTTGGTTATAACACTAACTTTAA
A12_NmFAM18/1-2235         GCCTTATTATTTTGTTAAAAAGAAACAACAAGATAGTTTTGGTTATAACACTAACTTTAA
A12_NmK1207/1-2194         GCCTTATTATTTTGTTAAAAAGAAACAACAAGATAGTTTTGGTTATAACACTAACTTTAA
A12_NmS0108/1-2191         GCCTTATTATTTTGTTAAAAAGAAACAACAAGATAGTTTTGGTTATAACACTAACTTTAA
A12_NmZ2491/1-2147         GCCTTATTATTTTGTTAAAAAGAAACAACAAGATAGTTTTGGTTATAACACTAACTTTAA
A13_Ng1291/1-2183          ACCGTATAAT---------ACAGAA---ACCGATAGCTTTGCATATAACGATAAATTTTC
A13_NgDGI12/1-2174         ACCGTATAAT---------ACAGAA---ACCGATAGCTTTGCATATAACGATAAATTTTC
A13_NgDGI18/1-2180         ACCGTATAAT---------ACAGAA---ACCGATAGCTTTGCATATAACGATAAATTTTC
A13_NgFA1090/1-2271        ACCGTATAAT---------ACAGAA---ACCGATAGCTTTGCATATAACGATAAATTTTC
A13_NgFA6140/1-2219        ACCGTATAAT---------ACAGAA---ACCGATAGCTTTGCATATAACGATAAATTTTC
A13_NgPID24-1/1-2179       ACCGTATAAT---------ACAGAA---ACCGATAGCTTTGCATATAACGATAAATTTTC
A13_NgNCCP11945/1-2195     ACCGTATAAT---------ACAGAA---ACCGATAGCTTTGCATATAACGATAAATTTTC
A18_Hi6P18H1/1-2027        GCCATATAAC---------ACGGGC---AATGACGGTTTCAAATACAACGACAAATTTAA
A19_Nm053422/1-1945        GCCGTATAAC---------ACAGAA---ACCGATAGCTTTGCATATAACGATAAATTTAA
A19_Nm8013/1-1957          GCCGTATAAC---------ACAGAA---ACCGATAGCTTTGCATATAACGATAAATTTAA
A20_HiR3021/1-2112         ACCGTATTATTTTAATGAAACAAAACCAACTGATACATTTAATTACAATTCAAATTTTAA

A1_HiKW20-Rd/1-2248        TCATTCCACTTGGCTGACTTTTATGAAAAATCGGCTGGAAATTGCGAAAACATTGTTAGC
A2_Hi86028NP/1-2102        TCATTCCACTTGGCTCACTTTTATGAAAAATCGGCTGGAAATTGCGAAAACATTGTTGGC
A2_Hi10810/1-2102          TCATTCCACTTGGCTGACTTTTATGAAAAATCGGCTGGAAATTGCGAAAACATTGTTGGC
A3_HiPittAA/1-2046         TCATTCCACTTGGCTGACTTTTATGAAAAATCGCTTAGAAATTGCGAAAACATTGCTGGC
A4_HiR2846/1-2030          ATTGTCCACGTGGCTAACTTTTATGAAAAATAGATTAGAAATTGCCAAGCAGTTAATGAC
A5_Hi7P49H1/1-2104         ATTATCTACTTGGCTTACATTTATGAAAAATCGTTTATTAATTGCCAAAGAATTATTAAC
A6_HiPittEE/1-2142         TCATTCCACTTGGCTGACTTTTATGAAAAATCGCCTCGAAGTAGCGCGTGAGCTTTTGAG
A7_Hi3655/1-2064           TCATTCCACTTGGCTGACTTTTATGAAAAACCGCTTGGAAATTGCAAAAACATTGTTGGC
A8_HiPittGG/1-2175         TCATTCCACTTGGCTGACTTTTATGAAAAATCGGCTGGAAATTGCGAAAAAATTGTTGGC
A9_HiPittHH/1-2099         CCGTTCAACGTGGCTAACTTTTATGAAAAATCGTCTTGAGGTAGCTAAAGATTTGCTTGC
A10_Hi22.1-21/1-1997       TCATTCCACTTGGCTGACTTTTATGAAAAATCGGCTGGAAATTGCGAAAACATTGCTGGC
A10_HiPittII/1-2049        TCATTCCACTTGGCTGACTTTTATGAAAAATCGGCTGGAAATTGCGAAAACATTGCTGGC
A10_HiR2866/1-2032         TCATTCCACTTGGCTGACTTTTATGAAAAATCGGCTGGAAATTGCGAAAACATTGCTGGC
A11_NmNMAlpha14/1-2027     TCATTCCACTTGGCTGACTTTTATGAAAAACCGTCTAGAAATCGCCAAAGAGCTGCTTAT
A11_NlATCC23970/1-2106     TCGTTCCACTTGGCTGACTTTTATGAAAAACCGTCTGGAAATCGCCAAAGAGCTGCTTAT
A11_NmATCC13091/1-2102     TCATTCCACTTGGCTGACTTTTATGAAAAACCGTCTAGAAATCGCCAAAGAGCTGCTTAT
A11_NmMC58/1-2110          TCATTCCACTTGGCTGACTTTTATGAAAAACCGTCTAGAAATCGCCAAAGAGCTGCTTAT
A12_Ng35-02/1-2211         ATTATCTACTTGGCTTACATTTATGAAAAATCGTTTATTAATTGCCAAAGAATTATTAAC
A12_NgFA19/1-2231          ATTATCTACTTGGCTTACATTTATGAAAAATCGTTTATTAATTGCCAAAGAATTATTAAC
A12_NgPID1/1-2215          ATTATCTACTTGGCTTACATTTATGAAAAATCGTTTATTAATTGCCAAAGAATTATTAAC
A12_NgPID332/1-2175        ATTATCTACTTGGCTTACATTTATGAAAAATCGTTTATTAATTGCCAAAGAATTATTAAC
A12_NgSK-92-1035/1-2231    ATTATCTACTTGGCTTACATTTATGAAAAATCGTTTATTAATTGCCAAAGAATTATTAAC
A12_NgSK-92-679_mod/1-2191 ATTATCTACTTGGCTTACATTTATGAAAAATCGTTTATTAATTGCCAAAGAATTATTAAC
A12_NmFAM18/1-2235         ATTATCTACTTGGCTTACATTTATGAAAAATCGTTTATCAATTGCCAAAGAATTATTAAC
A12_NmK1207/1-2194         ATTATCTACTTGGCTTACATTTATGAAAAATCGTTTATCAATTGCCAAAGAATTATTAAC
A12_NmS0108/1-2191         ATTATCTACTTGGCTTACATTTATGAAAAATCGTTTATCAATTGCCAAAGAATTATTAAC
A12_NmZ2491/1-2147         ATTATCTACTTGGCTTACATTTATGAAAAATCGTTTATCAATTGCCAAAGAATTATTAAC
A13_Ng1291/1-2183          ACATTCCACTTGGCTAACATTTATGAAAAATCGCTTGGAAATTGCGAAAGAGTTATTAAA
A13_NgDGI12/1-2174         ACATTCCACTTGGCTAACATTTATGAAAAATCGCTTGGAAATTGCGAAAGAGTTATTAAA
A13_NgDGI18/1-2180         ACATTCCACTTGGCTAACATTTATGAAAAATCGCTTGGAAATTGCGAAAGAGTTATTAAA
A13_NgFA1090/1-2271        ACATTCCACTTGGCTAACATTTATGAAAAATCGCTTGGAAATTGCGAAAGAGTTATTAAA
A13_NgFA6140/1-2219        ACATTCCACTTGGCTAACATTTATGAAAAATCGCTTGGAAATTGCGAAAGAGTTATTAAA
A13_NgPID24-1/1-2179       ACATTCCACTTGGCTAACATTTATGAAAAATCGCTTGGAAATTGCGAAAGAGTTATTAAA
A13_NgNCCP11945/1-2195     ACATTCCACTTGGCTAACATTTATGAAAAATCGCTTGGAAATTGCGAAAGAGTTATTAAA
A18_Hi6P18H1/1-2027        TCATTCCACTTGGCTGACTTTTATGAAAAATCGGCTGGAAATTGCAAAAACATTGTTGGC
A19_Nm053422/1-1945        TCGCTCTACTTGGCTGACATTTATGAAAAACAGGTTGGAGATTGCTAGAGAATTATTGGC
A19_Nm8013/1-1957          TCGCTCTACTTGGCTGACATTTATGAAAAACAGGTTGGAGATTGCTAGAGAATTATTGGC
A20_HiR3021/1-2112         ACTATCATCTTGGCTCTTATTTATGAAGAACAGGCTTGAAGTTGCAAGAGAGTTATTAGC

A1_HiKW20-Rd/1-2248        TGATGATGGCGTGATTTTTGTTCAATGTGATGACATTGAACAAGCTTATTTGAAAATATT
A2_Hi86028NP/1-2102        TGATGATGGCGTGATTTTTGTTCAATGTGATGACAATGAACAAGCCTATTTGAAAATTTT
A2_Hi10810/1-2102          TGATGATGGCGTGATTTTTGTTCAATGTGATGACAATGAACAAGCCTATTTGAAAATTTT
A3_HiPittAA/1-2046         TGATGATGGTGTGATTTTTGTTCAATGTGATGATAATGAACAAGCCTATTTAAAAATTTT
A4_HiR2846/1-2030          AGAAGATGGTTTGATTTTTGTGTCCATTGATGAAGATGGGCAGGCTTATTTGCGTATCTT
A5_Hi7P49H1/1-2104         TGATGATGGGATTATTGTTATTTCTATTGATGATGATGGAAATGCTTATCTAAAAATTTT
A6_HiPittEE/1-2142         TGATGATGGCGTTATATTCGTGCAATGCGACGACAACGAACAAGCATATCTTAAAGTGCT
A7_Hi3655/1-2064           TGATGATGGCGTGATTTTTGTTCATTGTGATTACAATGAAGATGGTTATTTACGTGTTTT
A8_HiPittGG/1-2175         TGATGATGGTGTGATTTTTGTTCAATGTGATGATAATGAACAGGCTTATTTGAAGATATT
A9_HiPittHH/1-2099         CGATGATGGTGTGATTTTTGTTCATTGTGATTATAACGAAGACGGTTACTTGCGTGTATT
A10_Hi22.1-21/1-1997       TGATGATAGCGTGATTTTTGTTCAATGTGATGATAAGGAACAAGCCTATCTTAAAATATT
A10_HiPittII/1-2049        TGATGATAGCGTGATTTTTGTTCAATGTGATGATAAGGAACAAGCCTATCTTAAAATATT
A10_HiR2866/1-2032         TGATGATAGCGTGATTTTTGTTCAATGTGATGATAAGGAACAAGCCTATCTTAAAATATT
A11_NmNMAlpha14/1-2027     GGAAGACGGTTCGATTTTTGTGTCAATTGACGACAACGAACAGGCATATTTGAAAATTTT
A11_NlATCC23970/1-2106     GGAAGACGGTTCAATTTTTGTGTCGATTGACGACAACGAACAGGCATATTTGAAAATTTT
A11_NmATCC13091/1-2102     GGAAGACGGTTCGATTTTTGTGTCAATTGACGACAACGAACAGGCATATTTGAAAATTTT
A11_NmMC58/1-2110          GAAAGACGGTTCGATTTTTGTGTCAATTGACGACAACGAACAGGCATATTTGAAAATTTT
A12_Ng35-02/1-2211         TGATGACGGGATTATTGTTATTTCTATTGATGATGATGGAAATGCTTATCTAAAAATTTT
A12_NgFA19/1-2231          TGATGACGGGATTATTGTTATTTCTATTGATGATGATGGAAATGCTTATCTAAAAATTTT
A12_NgPID1/1-2215          TGATGACGGGATTATTGTTATTTCTATTGATGATGATGGAAATGCTTATCTAAAAATTTT
A12_NgPID332/1-2175        TGATGACGGGATTATTGTTATTTCTATTGATGATGATGGAAATGCTTATCTAAAAATTTT
A12_NgSK-92-1035/1-2231    TGATGACGGGATTATTGTTATTTCTATTGATGATGATGGAAATGCTTATCTAAAAATTTT
A12_NgSK-92-679_mod/1-2191 TGATGACGGGATTATTGTTATTTCTATTGATGATGATGGAAATGCTTATCTAAAAATTTT
A12_NmFAM18/1-2235         TGATGATGGGATTATTGTTATTTCCATTGATGATGACGGAAATGCTTATTTAAAGATTTT
A12_NmK1207/1-2194         TGATGATGGGATTATTGTTATTTCCATTGATGATGACGGAAATGCTTATTTAAAGATTTT
A12_NmS0108/1-2191         TGATGATGGGATTATTGTTATTTCCATTGATGATGACGGAAATGCTTATTTAAAGATTTT
A12_NmZ2491/1-2147         TGATGATGGGATTATTGTTATTTCCATTGATGATGACGGAAATGCTTATTTAAAGATTTT
A13_Ng1291/1-2183          AGATGATGGGCTAATCTTTGTTCAATGCGATGATAAGGAACAGGCTTATTTAAAAGTTTT
A13_NgDGI12/1-2174         AGATGATGGGCTAATCTTTGTTCAATGCGATGATAAGGAACAGGCTTATTTAAAAGTTTT
A13_NgDGI18/1-2180         AGATGATGGGCTAATCTTTGTTCAATGCGATGATAAGGAACAGGCTTATTTAAAAGTTTT
A13_NgFA1090/1-2271        AGATGATGGGCTAATCTTTGTTCAATGCGATGATAAGGAACAGGCTTATTTAAAAGTTTT
A13_NgFA6140/1-2219        AGATGATGGGCTAATCTTTGTTCAATGCGATGATAAGGAACAGGCTTATTTAAAAGTTTT
A13_NgPID24-1/1-2179       AGATGATGGGCTAATCTTTGTTCAATGCGATGATAAGGAACAGGCTTATTTAAAAGTTTT
A13_NgNCCP11945/1-2195     AGATGATGGGCTAATCTTTGTTCAATGCGATGATAAGGAACAGGCTTATTTAAAAGTTTT
A18_Hi6P18H1/1-2027        TGATGATGGTTCAATTTGGATTAGTCTCAATGATGATGAAGTTCATTATGCAAAAGTATT
A19_Nm053422/1-1945        AGATGATGGCGCAATTTATATAAACTTAGATTACCACGAAGTACATTATTGCAAAGTTTT
A19_Nm8013/1-1957          AGATGATGGCGCAATTTATATAAACTTAGATTACCACGAAGTACATTATTGCAAAGTTTT
A20_HiR3021/1-2112         ACCCAATGGAACAATCCTTGTTAGTATCAATGAAAGCGGTAATGCTTATTTAAAAATCTT

A1_HiKW20-Rd/1-2248        GATGGATGATATTTTTGATAGAGATAATTTTTTGAATATTGTTACTGT-TAAAACCAAAA
A2_Hi86028NP/1-2102        AATGGACGAAGTTTTTGGTCGTGAAAATTTTGTTACAACCATTCATTG-CCAAATGTCCA
A2_Hi10810/1-2102          AATGGACGAAGTTTTTGGTCGTGAAAATTTTGTTACAACCATTCATTG-CCAAATGTCCA
A3_HiPittAA/1-2046         AATGGACGAATTATTTCATCATAGAGA---------AACAATAGTTGC-TTTAACGAGTA
A4_HiR2846/1-2030          AATGGACGAAATATTTGGAAGAGAAAATTATATTACTGATTT------------------
A5_Hi7P49H1/1-2104         GTTAGATGAAATTTTTGGATTTGAAAATTTTATCGGAAATCTGCCTAC------------
A6_HiPittEE/1-2142         TATGGATGAGATTTTTGGTAGAGAAAATTTTATTTGTTGCATTACTTG-CAAAGTAAAAA
A7_Hi3655/1-2064           ATTAGATGAAATTTTTACAGAAGATAATTTTGTTGCAAATATTGCAAT-ACGCTCAAATT
A8_HiPittGG/1-2175         AATGGATGAGATTTTTGAGCGTGAAAATTTCATTAATACGATTATTCC-TGAAATGAGCA
A9_HiPittHH/1-2099         ATTAGATGAAATTTTTACAGAAGATAATTTTGTTGCAAATGTTGCAGT-TCGTTC---TT
A10_Hi22.1-21/1-1997       AATGGACGATATTTTTAAACGAGAAAATTTTATTAACACTATAGTTT-----GGCGAAAA
A10_HiPittII/1-2049        AATGGACGATATTTTTAAACGAGAAAATTTTATTAACACTATAGTTT-----GGCGAAAA
A10_HiR2866/1-2032         AATGGACGATATTTTTAAACGAGAAAATTTTATTAACACTATAGTTT-----GGCGAAAA
A11_NmNMAlpha14/1-2027     AATGGATGAAGTTTTCGGAAATGAAAATTTCATCTGCAATTTTATTTG----GGAAAAAA
A11_NlATCC23970/1-2106     AATGGATGAAGTTTTCGGAAATGAAAATTTCATCTGCAATTTTATTTG----GGAAAAAA
A11_NmATCC13091/1-2102     AATGGATGAAGTTTTCGGAAATGAAAATTTCATCTGCAATTTTATTTG----GGAAAAAA
A11_NmMC58/1-2110          AATGGATGAAGTTTTCGGAAATGAAAATTTCATCTGCAATTTTATTTG----GGAAAAAA
A12_Ng35-02/1-2211         GTTAGATGAAATTTTTGGATTTGAAAATTTTATCGGAAATCTGCCTAC------------
A12_NgFA19/1-2231          GTTAGATGAAATTTTTGGATTTGAAAATTTTATCGGAAATCTGCCTAC------------
A12_NgPID1/1-2215          GTTAGATGAAATTTTTGGATTTGAAAATTTTATCGGAAATCTGCCTAC------------
A12_NgPID332/1-2175        GTTAGATGAAATTTTTGGATTTGAAAATTTTATCGGAAATCTGCCTAC------------
A12_NgSK-92-1035/1-2231    GTTAGATGAAATTTTTGGATTTGAAAATTTTATCGGAAATCTGCCTAC------------
A12_NgSK-92-679_mod/1-2191 GTTAGATGAAATTTTTGGATTTGAAAATTTTATCGGAAATCTGCCTAC------------
A12_NmFAM18/1-2235         GTTAGATGAAATTTTTGGATTTGAAAATTTTATCGGAAATTTACCCAC------------
A12_NmK1207/1-2194         GTTAGATGAAATTTTTGGATTTGAAAATTTTATCGGAAATTTACCCAC------------
A12_NmS0108/1-2191         GTTAGATGAAATTTTTGGATTTGAAAATTTTATCGGAAATTTACCCAC------------
A12_NmZ2491/1-2147         GTTAGATGAAATTTTTGGATTTGAAAATTTTATCGGAAATTTACCCAC------------
A13_Ng1291/1-2183          ATTAGATGAAACTTTTACAAGAGAAAATTTTATAAACTGCATTGCTGT----A---AAAA
A13_NgDGI12/1-2174         ATTAGATGAAACTTTTACAAGAGAAAATTTTATAAACTGCATTGCTGT----A---AAAA
A13_NgDGI18/1-2180         ATTAGATGAAACTTTTACAAGAGAAAATTTTATAAACTGCATTGCTGT----A---AAAA
A13_NgFA1090/1-2271        ATTAGATGAAACTTTTACAAGAGAAAATTTTATAAACTGCATTGCTGT----A---AAAA
A13_NgFA6140/1-2219        ATTAGATGAAACTTTTACAAGAGAAAATTTTATAAACTGCATTGCTGT----A---AAAA
A13_NgPID24-1/1-2179       ATTAGATGAAACTTTTACAAGAGAAAATTTTATAAACTGCATTGCTGT----A---AAAA
A13_NgNCCP11945/1-2195     ATTAGATGAAACTTTTACAAGAGAAAATTTTATAAACTGCATTGCTGT----A---AAAA
A18_Hi6P18H1/1-2027        ATGTGATGAGATTTTAGGTAGGGATAATTTTATTGCTAATATTATTTGGCATAGTAAATA
A19_Nm053422/1-1945        GATGGACGAGATTTTTGGTGAATACAATTTCCAGCGTGAAATTATTTG----G---CGTA
A19_Nm8013/1-1957          GATGGACGAGATTTTTGGTGAATACAATTTCCAGCGTGAAATTATTTG----G---CGTA
A20_HiR3021/1-2112         AATGAACGAAATTTTTAATAAAGAAAACTTTGTAGAGACATTCATTTG----G---AAAA

A1_HiKW20-Rd/1-2248        TTGGTGGTGTATCAGGAAGTTCAGAAGGTAAAAGTTTAAAAGATTCTACTGAATTTATTA
A2_Hi86028NP/1-2102        CAACGCAAGGAATGAAAGTTAAA-GCGGCACAAGATGGAAATA--TTGTTAAAAATGCTG
A2_Hi10810/1-2102          CAACGCAAGGAATGAAAGTTAAA-GCGGCACAAGATGGAAATA--TTGTTAAAAATGCTG
A3_HiPittAA/1-2046         CAGCAAGCGGAGTGAATGCTGTCAATGTCAAACGTGGGGAGCAAATGTTTAAATTAAAAG
A4_HiR2846/1-2030          ---------AATTAGAA-----AAACAA-AATCATCAACA-------------AATGACG
A5_Hi7P49H1/1-2104         --TATTATGAATTTAAA-----AGGTAATAATGATGAATATGCTTTTTCAGGCACTCACG
A6_HiPittEE/1-2142         GCGCCGGCGGACTTA------CAACCGATACGGAAATGT------TTTTTGATTGTGCCG
A7_Hi3655/1-2064           CCATTTCAGG--TAA---TAAAACTCAACATAAAGAAAAAACAA-TTTTAAAAAATAAAG
A8_HiPittGG/1-2175         ATGCTTCTGGGAATAAAATTAAACACGCTATTAAAGGGAAGAAATTTCCTAAACTAAAAG
A9_HiPittHH/1-2099         CAACTCCAAG--TGGAACAAAAACGGCACATAAAGATAAAAAAA-TTATCAAACAGAAAG
A10_Hi22.1-21/1-1997       GTAAAAA-GTGCCAAAA----TACAAAGTGGAAATTTA------CCTA--GAGTTAAAGA
A10_HiPittII/1-2049        GTAAAAA-GTGCCAAAA----TACAAAGTGGAAATTTA------CCTA--GAGTTAAAGA
A10_HiR2866/1-2032         GTAAAAA-GTGCCAAAA----TACAAAGTGGAAATTTA------CCTA--GAGTTAAAGA
A11_NmNMAlpha14/1-2027     AGACAGGTGCGTCCGAT----GCCAAACAGATA--------------ACGACTATTACAG
A11_NlATCC23970/1-2106     AGACAGGTGCGTCCGAT----GCCAAACAGATA--------------GCGACTATTACAG
A11_NmATCC13091/1-2102     AGACAGGTGCGTCCGAT----GCCAAACAGATA--------------GCGACTATTACAG
A11_NmMC58/1-2110          AGACAGGTGCGTCCGAT----GCCAAACAGATA--------------GCGACTATTACAG
A12_Ng35-02/1-2211         --TATTATGAATTTAAA-----AGGTAATAATGATGAATATGCTTTTGCTGGCACTCACG
A12_NgFA19/1-2231          --TATTATGAATTTAAA-----AGGTAATAATGATGAATATGCTTTTGCTGGCACTCACG
A12_NgPID1/1-2215          --TATTATGAATTTAAA-----AGGTAATAATGATGAATATGCTTTTGCTGGCACTCACG
A12_NgPID332/1-2175        --TATTATGAATTTAAA-----AGGTAATAATGATGAATATGCTTTTGCTGGCACTCACG
A12_NgSK-92-1035/1-2231    --TATTATGAATTTAAA-----AGGTAATAATGATGAATATGCTTTTGCTGGCACTCACG
A12_NgSK-92-679_mod/1-2191 --TATTATGAATTTAAA-----AGGTAATAATGATGAATATGCTTTTGCTGGCACTCACG
A12_NmFAM18/1-2235         --TATTATGAATTTAAA-----AGGTAATAATGATGAATATGCTTTTGCAGGCACTCACG
A12_NmK1207/1-2194         --TATTATGAATTTAAA-----AGGTAATAATGATGAATATGCTTTTGCAGGCACTCACG
A12_NmS0108/1-2191         --TATTATGAATTTAAA-----AGGTAATAATGATGAATATGCTTTTGCAGGCACTCACG
A12_NmZ2491/1-2147         --TATTATGAATTTAAA-----AGGTAATAATGATGAATATGCTTTTGCAGGCACTCACG
A13_Ng1291/1-2183          TGTCAGAGCCATCAGGT----AACAAAATGGCACATACATCGCATAGACTACCAAAGATA
A13_NgDGI12/1-2174         TGTCAGAGCCATCAGGT----AACAAAATGGCACATACATCGCATAGACTACCAAAGATA
A13_NgDGI18/1-2180         TGTCAGAGCCATCAGGT----AACAAAATGGCACATACATCGCATAGACTACCAAAGATA
A13_NgFA1090/1-2271        TGTCAGAGCCATCAGGT----AACAAAATGGCACATACATCGCATAGACTACCAAAGATA
A13_NgFA6140/1-2219        TGTCAGAGCCATCAGGT----AACAAAATGGCACATACATCGCATAGACTACCAAAGATA
A13_NgPID24-1/1-2179       TGTCAGAGCCATCAGGT----AACAAAATGGCACATACATCGCATAGACTACCAAAGATA
A13_NgNCCP11945/1-2195     TGTCAGAGCCATCAGGT----AACAAAATGGCACATACATCGCATAGACTACCAAAGATA
A18_Hi6P18H1/1-2027        -------TACAACAT------CAAATGATGCTAAATTCA------TTTCTTATCAGCATG
A19_Nm053422/1-1945        TTGGTTGGGTATCAGGC----TATAAAAC--TACTGTCTCCAATTATATCCGTAATCATG
A19_Nm8013/1-1957          TTGGTTGGGTATCAGGC----TATAAAAC--TACTGTCTCCAATTATATCCGTAATCATG
A20_HiR3021/1-2112         ATACAGACAATCCTGAT----AGTTTATCAAAAAAATCTC-----GTGCTTCTGTTGAAT

A1_HiKW20-Rd/1-2248        ATGTTTTTTCAAAAAATAGAGAAAGATTATTTCTTAACCCAGTTTATCAGAAAACAGAAG
A2_Hi86028NP/1-2102        AATATATTATAGTTTTTTCAAAAAAT--GGACATAAAAATATTGCAATAAATCCCTTGTA
A2_Hi10810/1-2102          AATATATTATAGTTTTTTCAAAAAAT--GGACATAAAAATATTGCAATAAATCCCTTGTA
A3_HiPittAA/1-2046         AATACATTTTATTTTACTCAAAATCTCCAAAATTTAGATTCAACCCATTA--CTAATAAA
A4_HiR2846/1-2030          CAAATACAGGAGCAAATGTCCAACAT--------GAAAACTGTTTAATTTT---TGCATT
A5_Hi7P49H1/1-2104         AATACACACTAGTCTTTGCTAAAAAT--------AAAGATAAATCTACTTTTTATGAATT
A6_HiPittEE/1-2142         AGTATTTAATTGTTTATTCTAAGAGT--------ATAGATAGTTTG-CAATATAATTCAA
A7_Hi3655/1-2064           ACACTATTCTTGTTTATAAAAAAAAT---TCTTTAAAAATAAATCCACAATATACA----
A8_HiPittGG/1-2175         AATACATCCTTTTATATGCTAAAGAT--AAAAATCAGATTAATTTAACTATCCCCAAACA
A9_HiPittHH/1-2099         ATACTATCCTATTCTATAAAAATAAT---AACCTAAAATTAAAACCTCAATACTCA----
A10_Hi22.1-21/1-1997       ATATATATT---GGTATATAAAAA------------ATCAAAATTATCATTACACAATAT
A10_HiPittII/1-2049        ATATATATT---GGTATATAAAAA------------ATCAAAATTATCATTACACAATAT
A10_HiR2866/1-2032         ATATATATT---GGTATATAAAAA------------ATCAAAATTATCATTACACAATAT
A11_NmNMAlpha14/1-2027     AGTTTGTCTTATGTTACTCAAAGAAC------TTTAAAACA----GTTAAATTAAATAAA
A11_NlATCC23970/1-2106     AGTTTGTCTTATGTTACTCAAAGAAC------TTTAAAACA----GTTAAATTAAATAAA
A11_NmATCC13091/1-2102     AGTTTGTCTTATGTTACTCAAAGAAC------TTTAAAACA----GTTAAATTAAATAAA
A11_NmMC58/1-2110          AGTTTGTCTTATGTTACTCAAAGAAC------TTTAAAACA----GTTAAATTAAATAAA
A12_Ng35-02/1-2211         AATACACACTAGTCTTTGCTAAAAAT--------AAAGATAAATCTACTTTTTATGAATT
A12_NgFA19/1-2231          AATACACACTAGTCTTTGCTAAAAAT--------AAAGATAAATCTACTTTTTATGAATT
A12_NgPID1/1-2215          AATACACACTAGTCTTTGCTAAAAAT--------AAAGATAAATCTACTTTTTATGAATT
A12_NgPID332/1-2175        AATACACACTAGTCTTTGCTAAAAAT--------AAAGATAAATCTACTTTTTATGAATT
A12_NgSK-92-1035/1-2231    AATACACACTAGTCTTTGCTAAAAAT--------AAAGATAAATCTACTTTTTATGAATT
A12_NgSK-92-679_mod/1-2191 AATACACACTAGTCTTTGCTAAAAAT--------AAAGATAAATCTACTTTTTATGAATT
A12_NmFAM18/1-2235         AATACACACTAGTCTTTGCTAAAAAT--------AAAGATAAATCTACTTTTTATGAATT
A12_NmK1207/1-2194         AATACACACTAGTCTTTGCTAAAAAT--------AAAGATAAATCTACTTTTTATGAATT
A12_NmS0108/1-2191         AATACACACTAGTCTTTGCTAAAAAT--------AAAGATAAATCTACTTTTTATGAATT
A12_NmZ2491/1-2147         AATACACACTAGTCTTTGCTAAAAAT--------AAAGATAAATCTACTTTTTATGAATT
A13_Ng1291/1-2183          AAGGAATATATTCTTATCTATAA-GA------ATAAAAATATAAAATTAAACCCTATTAG
A13_NgDGI12/1-2174         AAGGAATATATTCTTATCTATAA-GA------ATAAAAATATAAAATTAAACCCTATTAG
A13_NgDGI18/1-2180         AAGGAATATATTCTTATCTATAA-GA------ATAAAAATATAAAATTAAACCCTATTAG
A13_NgFA1090/1-2271        AAGGAATATATTCTTATCTATAA-GA------ATAAAAATATAAAATTAAACCCTATTAG
A13_NgFA6140/1-2219        AAGGAATATATTCTTATCTATAA-GA------ATAAAAATATAAAATTAAACCCTATTAG
A13_NgPID24-1/1-2179       AAGGAATATATTCTTATCTATAA-GA------ATAAAAATATAAAATTAAACCCTATTAG
A13_NgNCCP11945/1-2195     AAGGAATATATTCTTATCTATAA-GA------ATAAAAATATAAAATTAAACCCTATTAG
A18_Hi6P18H1/1-2027        AAAATATTCTATTTTATGCAAAAGAT--------AAAAGTAAATT--TAAGATAGGTGGG
A19_Nm053422/1-1945        ACACCATTTTATTTTATTCAAAA-GA------TTATAATCAT----CTGAATTTTA----
A19_Nm8013/1-1957          ACACCATTTTATTTTATTCAAAA-GA------TTATAATCAT----CTGAATTTTA----
A20_HiR3021/1-2112         ATATTATTGCTTTTGAAAAAAAATAA------ATAAAACTGTT--GCTTATACTGGTAAG

A1_HiKW20-Rd/1-2248        TTAATGAGTTTATTAAAAACTATGAAGATAGTG--------GAAAAAGTTGGA--AATAT
A2_Hi86028NP/1-2102        TGATTTGCGT-TCAGAATATGATGAACACTATT-------CGCTATATTTAAA--AAACG
A2_Hi10810/1-2102          TGATTTGCGT-TCAGAATATGATGAACACTATT-------CGCTATATTTAAA--AAACG
A3_HiPittAA/1-2046         ATCACCTTTT-AATTCTAACTACAAATACGA---------AGTTATTTTTGAA--AAC--
A4_HiR2846/1-2030          ACAAAAAGAAAATACCGATGTATTAGGTG---GAGAAAAAGATT-TATCCAGCTATTCAA
A5_Hi7P49H1/1-2104         TCCAATAGATGAGTATGAAATGCTACAAGATTGGGAAGAAGATAATATTGGTTTTTATAA
A6_HiPittEE/1-2142         TTAAAATTCA-AACAGAAGTTATAAACGCAAGCTCCAAGACGGTAAAACAATATAAAAAT
A7_Hi3655/1-2064           -ATAAAACAA-AAATGGGATACACATTACAATGC------TATTTTAATTAGTGAAGATG
A8_HiPittGG/1-2175         GGCAAAAGAA-AAATGGGATAAAGAATACAATCA------AATTATTCCTGAATTAACTC
A9_HiPittHH/1-2099         -GCACGAGAA-ACTTGGGATACACATTATAGTCT------TTTCCTAATTAAGGAAAAAA
A10_Hi22.1-21/1-1997       CTTTTTACCT----AGAAATAATGAAAAAGAT----------AAAAAGTTA---------
A10_HiPittII/1-2049        CTTTTTACCT----AGAAATAATGAAAAAGAT----------AAAAAGTTA---------
A10_HiR2866/1-2032         CTTTTTACCT----AGAAATAATGAAAAAGAT----------AAAAAGTTA---------
A11_NmNMAlpha14/1-2027     AACACGTCTT---CTTATGATACAGAGAGATACAAATTAAGTGATAAGTTTGAACAGGAA
A11_NlATCC23970/1-2106     AACACGTCTT---CTTATGATACAGAGAGATACAAATTAAGTGATAAGTTTGAACAGGAA
A11_NmATCC13091/1-2102     AACACGTCTT---CTTATGATACAGAGAGATACAAATTAAGTGATAAGTTTGAACAGGAA
A11_NmMC58/1-2110          AACACGTTTT---CTTATGATACAGAGAGATACAAATTAAGTGATAAGTTTGAACAGGAA
A12_Ng35-02/1-2211         TCCAATAGATGAAGATAATTTTTTAGAGAAATGGGAAGAAGATGAAATTGGGTTTTATAA
A12_NgFA19/1-2231          TCCAATAGATGAAGATAATTTTTTAGAGAAATGGGAAGAAGATGAAATTGGGTTTTATAA
A12_NgPID1/1-2215          TCCAATAGATGAAGATAATTTTTTAGAGAAATGGGAAGAAGATGAAATTGGGTTTTATAA
A12_NgPID332/1-2175        TCCAATAGATGAAGATAATTTTTTAGAGAAATGGGAAGAAGATGAAATTGGGTTTTATAA
A12_NgSK-92-1035/1-2231    TCCAATAGATGAAGATAATTTTTTAGAGAAATGGGAAGAAGATGAAATTGGGTTTTATAA
A12_NgSK-92-679_mod/1-2191 TCCAATAGATGAAGATAATTTTTTAGAGAAATGGGAAGAAGATGAAATTGGGTTTTATAA
A12_NmFAM18/1-2235         TCCAATAGATGAAGATAATTTTTTAGAGAAATGGGAAGAAGATGAAATTGGGTTTTATAA
A12_NmK1207/1-2194         TCCAATAGATGAAGATAATTTTTTAGAGAAATGGGAAGAAGATGAAATTGGGTTTTATAA
A12_NmS0108/1-2191         TCCAATAGATGAAGATAATTTTTTAGAGAAATGGGAAGAAGATGAAATTGGGTTTTATAA
A12_NmZ2491/1-2147         TCCAATAGATGAAGATAATTTTTTAGAGAAATGGGAAGAAGATGAAATTGGGTTTTATAA
A13_Ng1291/1-2183          AGAGCA-AAA---ATCAGAATGGGACAATGAGTACAATATTTTTTTAGAAAATTTTACAC
A13_NgDGI12/1-2174         AGAGCA-AAA---ATCAGAATGGGACAATGAGTACAATATTTTTT-AGAAAATTTTACAC
A13_NgDGI18/1-2180         AGAGCA-AAA---ATCAGAATGGGACAATGAGTACAATATTTTTTTAGAAAATTTTACAC
A13_NgFA1090/1-2271        AGAGCA-AAA---ATCAGAATGGGACAATGAGTACAATATTTTTTTAGAAAATTTTACAC
A13_NgFA6140/1-2219        AGAGCA-AAA---ATCAGAATGGGACAATGAGTACAATATTTTTTTAGAAAATTTTACAC
A13_NgPID24-1/1-2179       AGAGCA-AAA---ATCAGAATGGGACAATGAGTACAATATTTTTTTAGAAAATTTTACAC
A13_NgNCCP11945/1-2195     AGAGCA-AAA---ATCAGAATGGGACAATGAGTACAATATTTTTTTAGAAAATTTTACAC
A18_Hi6P18H1/1-2027        TT----TTCA-A---GAACTGAAAAGCACAAT-------------AGTTCATACAAAAAT
A19_Nm053422/1-1945        ---ACA-AAT---ATTATATTG--ATAATAAGCATTTTAAGGTATTAGTAGATTT-AGAT
A19_Nm8013/1-1957          ---ACA-AAT---ATTATATTG--ATAATAAGCATTTTAAGGTATTAGTAGATTT-AGAT
A20_HiR3021/1-2112         GATACAGAAA---ATGGCGATGCTCCTTTACTGCATACAGGAAACAAGTATAAACCACTT

A1_HiKW20-Rd/1-2248        ACGCAGGTTCTTATTGATTTAGGTGAGAAAATACTTTTAGAAGAAAAGGATGGCTTCAAA
A2_Hi86028NP/1-2102        ATGGGGCTATTGGGCAACTTAAAGAATTATATGATTATAGATTTCCAAAAGATTTAAAAA
A2_Hi10810/1-2102          ATGGGACTATTGGGCAACTTAAAGAATTATATGATTATAGATTTCCAAAAGATTTAAAAA
A3_HiPittAA/1-2046         ------------GGAGAAT-ATGTAATTA-CTGATT-TAAAATCAAAAATGAATAATACA
A4_HiR2846/1-2030          ACCCTGA----CAATGACCCCAATGGAGA-TTGGAAATCATCTGACCCAAGTGCCAAAAG
A5_Hi7P49H1/1-2104         ACAGGGAGCAAATTTAAAATCCACAGGCG-TCAATGCACCAAGAGAAAAAAGACCAAACT
A6_HiPittEE/1-2142         ATCATTAATAATATTGACTTTAGTAAAAAAGAGTTTATTGCACAAAAAGATGAAATTAAG
A7_Hi3655/1-2064           GTGAGC---T--A-AAACCCAAAAAATTACTTGACCACTTAATTGAAAATAAAATTTTAA
A8_HiPittGG/1-2175         TCCAAAGTTTTGAAAGAATTATTGAATTAATTGATGATAAAAAAATAAACGAATTGGACA
A9_HiPittHH/1-2099         ATAGGTACAT--ATAAATTTCTAAAGTTAATTGATATTCTGAAAGAGAACGGTTTTT---
A10_Hi22.1-21/1-1997       -----------TATCGATTTC-------------------AAGATAAAAACGGCAGAGTA
A10_HiPittII/1-2049        -----------TATCGATTTC-------------------AAGATAAAAACGGCAGAGTA
A10_HiR2866/1-2032         -----------TATCGATTTC-------------------AAGATAAAAACGGCAGAGTA
A11_NmNMAlpha14/1-2027     AGAG--GCAAATATTATATCGAC--AATT-TAGATAGA-----GGGGGATTGCAGTATAG
A11_NlATCC23970/1-2106     AGAG--GCAAATATTATATCGAC--AATT-TAGATAGA-----GGGGGATTGCAGTATAG
A11_NmATCC13091/1-2102     AGAG--GCAAATATTATATCGAC--AATT-TAGATAGA-----GGGGGATTGCAGTATAG
A11_NmMC58/1-2110          AGAG--GCAAATATTATATCGAC--AATT-TAGATAGA-----GGGGGATTGCAGTATAG
A12_Ng35-02/1-2211         AAAAGGAGCTCCAATGCGAGCAACAGGAA-CCGAAGATAAAAGAGAAGATAGACCTGAAA
A12_NgFA19/1-2231          AAAAGGAGCTCCAATGCGAGCAACAGGAA-CCGAAGATAAAAGAGAAGATAGACCTGAAA
A12_NgPID1/1-2215          AAAAGGAGCTCCAATGCGAGCAACAGGAA-CCGAAGATAAAAGAGAAGATAGACCTGAAA
A12_NgPID332/1-2175        AAAAGGAGCTCCAATGCGAGCAACAGGAA-CCGAAGATAAAAGAGAAGATAGACCTGAAA
A12_NgSK-92-1035/1-2231    AAAAGGAGCTCCAATGCGAGCAACAGGAA-CCGAAGATAAAAGAGAAGATAGACCTGAAA
A12_NgSK-92-679_mod/1-2191 AAAAGGAGCTCCAATGCGAGCAACAGGAA-CCGAAGATAAAAGAGAAGATAGACCTGAAA
A12_NmFAM18/1-2235         AAAAGGAGCTCCAATGCGAGCAACAGGAA-CCGAAGATAAAAGAGAAGATAGACCTGAAA
A12_NmK1207/1-2194         AAAAGGAGCTCCAATGCGAGCAACAGGAA-CCGAAGATAAAAGAGAAGATAGACCTGAAA
A12_NmS0108/1-2191         AAAAGGAGCTCCAATGCGAGCAACAGGAA-CCGAAGATAAAAGAGAAGATAGACCTGAAA
A12_NmZ2491/1-2147         AAAAGGAGCTCCAATGCGAGCAACAGGAA-CCGAAGATAAAAGAGAAGATAGACCTGAAA
A13_Ng1291/1-2183          AAGAAGATAAAAAATTTATTGATTTAATAGTAAATAGCCAAACAGAAAATAAAGAAATAA
A13_NgDGI12/1-2174         AAGAAGATAAAAAATTTATTGATTTAATAGTAAATAGCCAAACAGAAAATAAAGAAATAA
A13_NgDGI18/1-2180         AAGAAGATAAAAAATTTATTGATTTAATAGTAAATAGCCAAACAGAAAATAAAGAAATAA
A13_NgFA1090/1-2271        AAGAAGATAAAAAATTTATTGATTTAATAGTAAATAGCCAAACAGAAAATAAAGAAATAA
A13_NgFA6140/1-2219        AAGAAGATAAAAAATTTATTGATTTAATAGTAAATAGCCAAACAGAAAATAAAGAAATAA
A13_NgPID24-1/1-2179       AAGAAGATAAAAAATTTATTGATTTAATAGTAAATAGCCAAACAGAAAATAAAGAAATAA
A13_NgNCCP11945/1-2195     AAGAAGATAAAAAATTTATTGATTTAATAGTAAATAGCCAAACAGAAAATAAAGAAATAA
A18_Hi6P18H1/1-2027        -CCA-----GATAATGACCC-----AAAGGGAGCTTG-------GAAAGCTA--------
A19_Nm053422/1-1945        AGGGCAACAAAAAATACATTTACAAAAT--TCGGTATT---------AATAAAGAAACTG
A19_Nm8013/1-1957          AGGGCAACAAAAAATACATTTACAAAAT--TCGGTATT---------AATAAAGAAACTG
A20_HiR3021/1-2112         ACATTTCCAGCAGGC---TCCATTAAATTCAAGTTAGC--------AGATGGAAAAATTG

A1_HiKW20-Rd/1-2248        TA----TTATCATTATCCTAACGCACAGATGACTTCAATTGTTAAATTTTCACAAGATCA
A2_Hi86028NP/1-2102        ATA---CAACCGCACTTTCTTTAAA------AGAAGCATTTAAGAAAAGTAATGAATTTG
A2_Hi10810/1-2102          ATA---CAACCGCACTTTCTTTAAA------AGAAGCATTTAAGAAAAGTAATGAATTTG
A3_HiPittAA/1-2046         GAG---TTAGAAGAATATTGTT---------------------TAAAT--AATCCAAAAA
A4_HiR2846/1-2030          TG----------------------------------------------------------
A5_Hi7P49H1/1-2104         TAT--TTTTTCCTAT---------------------------------------------
A6_HiPittEE/1-2142         TA----CTACAAAATTCCAAAAGGC------AGTTTCAATATCGAAACTTTGCCTATTAA
A7_Hi3655/1-2064           AGC--CAAATGAAAAAATCACTGAA--------AATAGTTGGGGTAATGAAAAATTTAGG
A8_HiPittGG/1-2175         AAATGCTTACTGGACTATCTTTGGTTTCACTATCAGAGTTTATTAAATCAAATGAAAAAG
A9_HiPittHH/1-2099         -----CTTATAACAGTTTAAATGAA--------ATTGATCCTAGAAGTGAAAAGATAAGA
A10_Hi22.1-21/1-1997       TA----TCGT--TTATC------------TGATTTCA-------------CACAAAA---
A10_HiPittII/1-2049        TA----TCGT--TTATC------------TGATTTCA-------------CACAAAA---
A10_HiR2866/1-2032         TA----TCGT--TTATC------------TGATTTCA-------------CACAAAA---
A11_NmNMAlpha14/1-2027     TGA-----CAGTTTGAATTTTGCAA---------TCCAATGTC---------CAGATGGC
A11_NlATCC23970/1-2106     TGA-----CAGTTTGAATTTTGCAA---------TCCAATGTC---------CAGATGGC
A11_NmATCC13091/1-2102     TGA-----CAGTTTGAATTTTGCAA---------TCCAATGTC---------CAGATGGC
A11_NmMC58/1-2110          TGA-----CAGTTTGAATTTTGCAA---------TCCAATGTC---------CAGATGGC
A12_Ng35-02/1-2211         TGT--TCTATCCTTTTTTGGTAAAA--------AATAACACAGTTAGTACAATTACAGAT
A12_NgFA19/1-2231          TGT--TCTATCCTTTTTTGGTAAAA--------AATAACACAGTTAGTACAATTACAGAT
A12_NgPID1/1-2215          TGT--TCTATCCTTTTTTGGTAAAA--------AATAACACAGTTAGTACAATTACAGAT
A12_NgPID332/1-2175        TGT--TCTATCCTTTTTTGGTAAAA--------AATAACACAGTTAGTACAATTACAGAT
A12_NgSK-92-1035/1-2231    TGT--TCTATCCTTTTTTGGTAAAA--------AATAACACAGTTAGTACAATTACAGAT
A12_NgSK-92-679_mod/1-2191 TGT--TCTATCCTTTTTTGGTAAAA--------AATAACACAGTTAGTACAATTACAGAT
A12_NmFAM18/1-2235         TGT--TCTATCCTTTTTTGGTAAAA--------AATAACACAGTTAGTACAATTACAGAT
A12_NmK1207/1-2194         TGT--TCTATCCTTTTTTGGTAAAA--------AATAACACAGTTAGTACAATTACAGAT
A12_NmS0108/1-2191         TGT--TCTATCCTTTTTTGGTAAAA--------AATAACACAGTTAGTACAATTACAGAT
A12_NmZ2491/1-2147         TGT--TCTATCCTTTTTTGGTAAAA--------AATAACACAGTTAGTACAATTACAGAT
A13_Ng1291/1-2183          ATG-----GTAATACTTTAAAAGAA---------ATTGATATTCTTTTAAAGAAAATATC
A13_NgDGI12/1-2174         ATG-----GTAATACTTTAAAAGAA---------ATTGATATTCTTTTAAAGAAAATATC
A13_NgDGI18/1-2180         ATG-----GTAATACTTTAAAAGAA---------ATTGATATTCTTTTAAAGAAAATATC
A13_NgFA1090/1-2271        ATG-----GTAATACTTTAAAAGAA---------ATTGATATTCTTTTAAAGAAAATATC
A13_NgFA6140/1-2219        ATG-----GTAATACTTTAAAAGAA---------ATTGATATTCTTTTAAAGAAAATATC
A13_NgPID24-1/1-2179       ATG-----GTAATACTTTAAAAGAA---------ATTGATATTCTTTTAAAGAAAATATC
A13_NgNCCP11945/1-2195     ATG-----GTAATACTTTAAAAGAA---------ATTGATATTCTTTTAAAGAAAATATC
A18_Hi6P18H1/1-2027        CA----CCATTGCACGCCAAAA----------GTGGCGATGAAAAGAATAATTATGTTAT
A19_Nm053422/1-1945        CCG-----AGAAAATCCTGCAAGAA---------ATTAATTTT-------AGCAACCGTC
A19_Nm8013/1-1957          CCG-----AGAAAATCCTGCAAGAA---------ATTAATTTT-------AGCAACCGTC
A20_HiR3021/1-2112         AAA-----AAGGTAAGCCTGATAGA---------GTTGAAATT--------GTAAATGAC

A1_HiKW20-Rd/1-2248        AAATTTATCAAAAG-------AAATAATTTATAC------------GGAGTATTCACATA
A2_Hi86028NP/1-2102        CCGAGATTGTGAAA---------ACACATCTTTC------------CAAGATTGTAAGAA
A2_Hi10810/1-2102          CCGAGATTGTGAAA---------ACACATCTTGC------------CAAGATTGTAGCAA
A3_HiPittAA/1-2046         ATATTTTT-----------------TCATTAGA----------AAAAAACAATTCAAAAG
A4_HiR2846/1-2030          ------------GAAATCAGGAAAATAATTGGTT-----------------TGCTGTTGA
A5_Hi7P49H1/1-2104         -----ATTTATTGATAGCAATAATAAAG---TAT-----------------ACGTAACTG
A6_HiPittEE/1-2142         GCAAATTAAGCAAATGACTGAGAAAGATTTTTTC------------GAGAAAAGAGATGA
A7_Hi3655/1-2064           AATTTTTGCATTGAAAATATGAATTTTATTTATC------------AG--ATAGTTA---
A8_HiPittGG/1-2175         TTATTATTGATGAATGGGTATCTAGTCATTTGTCAGTTATATCAGAGAATAAATTAACTG
A9_HiPittHH/1-2099         AAATTTATTGTAGAAAATAAAAATAACATAGGTC------------GATTACAATCACAT
A10_Hi22.1-21/1-1997       AGGTCAAGGAGAAG-------CTAGATATTTTGG------------GGAAAATTTAATTG
A10_HiPittII/1-2049        AGGTCAAGGAGAAG-------CTAGATATTTTGG------------GGAAAATTTAATTG
A10_HiR2866/1-2032         AGGTCAAGGAGAAG-------CTAGATATTTTGG------------GGAAAATTTAATTG
A11_NmNMAlpha14/1-2027     AC---TTTTACGTATCCGAATGGCAGGACTG--------------------AATTTGTCA
A11_NlATCC23970/1-2106     AC---TTTTACGTATCCGAATGGCAGGACTG--------------------AATTTGTCA
A11_NmATCC13091/1-2102     AC---TTTTACGTATCCGAATGGCAGGACTG--------------------AATTTGTCA
A11_NmMC58/1-2110          AC---TTTTACGTATCCGAATGGCAGGACTG--------------------AATTTGTCA
A12_Ng35-02/1-2211         GAAGAATTTTCTCAAATCTATAATAAAGATTTAG-----------------AAGTATTCA
A12_NgFA19/1-2231          GAAGAATTTTCTCAAATCTATAATAAAGATTTAG-----------------AAGTATTCA
A12_NgPID1/1-2215          GAAGAATTTTCTCAAATCTATAATAAAGATTTAG-----------------AAGTATTCA
A12_NgPID332/1-2175        GAAGAATTTTCTCAAATCTATAATAAAGATTTAG-----------------AAGTATTCA
A12_NgSK-92-1035/1-2231    GAAGAATTTTCTCAAATCTATAATAAAGATTTAG-----------------AAGTATTCA
A12_NgSK-92-679_mod/1-2191 GAAGAATTTTCTCAAATCTATAATAAAGATTTAG-----------------AAGTATTCA
A12_NmFAM18/1-2235         GAAGAATTTTCTCAAATCTATAATAAAGATTTAG-----------------AAGTATTCA
A12_NmK1207/1-2194         GAAGAATTTTCTCAAATCTATAATAAAGATTTAG-----------------AAGTATTCA
A12_NmS0108/1-2191         GAAGAATTTTCTCAAATCTATAATAAAGATTTAG-----------------AAGTATTCA
A12_NmZ2491/1-2147         GAAGAATTTTCTCAAATCTATAATAAAGATTTAG-----------------AAGTATTCA
A13_Ng1291/1-2183          TCCTATTTCAGTTAATCAAAAATTAGCCCAATTAAATATTAAAGATAATGAAGTTATAAA
A13_NgDGI12/1-2174         TCCTATTTCAGTTAATCAAAAATTAGCCCAATTAAATATTAAAGATAATGAAGTTATAAA
A13_NgDGI18/1-2180         TCCTATTTCAGTTAATCAAAAATTAGCCCAATTAAATATTAAAGATAATGAAGTTATAAA
A13_NgFA1090/1-2271        TCCTATTTCAGTTAATCAAAAATTAGCCCAATTAAATATTAAAGATAATGAAGTTATAAA
A13_NgFA6140/1-2219        TCCTATTTCAGTTAATCAAAAATTAGCCCAATTAAATATTAAAGATAATGAAGTTATAAA
A13_NgPID24-1/1-2179       TCCTATTTCAGTTAATCAAAAATTAGCCCAATTAAATATTAAAGATAATGAAGTTATAAA
A13_NgNCCP11945/1-2195     TCCTATTTCAGTTAATCAAAAATTAGCCCAATTAAATATTAAAGATAATGAAGTTATAAA
A18_Hi6P18H1/1-2027        TGAATTT--CCAAATGGAAGAAACTGGACACCTC------------CAAAAGGGCGTT--
A19_Nm053422/1-1945        CC---------------GAACGTTATCC------------------------GTTAGAAG
A19_Nm8013/1-1957          CC---------------GAACGTTATCC------------------------GTTAGAAG
A20_HiR3021/1-2112         TTTGATGTCA------TAAATGGCATCA-----------------------ATGCACAAG

A1_HiKW20-Rd/1-2248        AAGTTTATAGAACTACAAATGCTCAATCT--AGCATCAGAAGCAAGATA----ATTGAAG
A2_Hi86028NP/1-2102        GCGATAAAGTTACTGGATTTGATTTATCC-GTTGAATTAGAAAATAGCA----AATGGAA
A2_Hi10810/1-2102          GCGATAAAGTTACTGGATTTGATTTATCC-GTTGAATTAGAAAATAGCA----AATGGAA
A3_HiPittAA/1-2046         CGGGAGAAAAAATTAAACAAGTTATTGA--AATTAGTAA--AACTAACA----ATAAAGA
A4_HiR2846/1-2030          AAATCCATATACAGGACAAATTGACTATCCGCCACAAGG----CAGATTTTGG-CTATTT
A5_Hi7P49H1/1-2104         ATGATAAT-------AAAAAACCAATTACTTACACAGGG-----GGACTTGAAACCATAT
A6_HiPittEE/1-2142         AATTTTTAGATTAACTGCATTAAGCGGAGGAATTGGCAAAAAAATAAAGGCGCACATTGA
A7_Hi3655/1-2064           ----ATTCAATTTCAGATAGCTTAAAACAAGA-AAGTTTAAAACAAAAA----GATACCG
A8_HiPittGG/1-2175         CAGAACAAATTAGCGAACAAGCTATTTCT-GACTGGAAATGGAATAATG----CTTATCG
A9_HiPittHH/1-2099         AAAAATAAAGAATTAGATAAATTAAGTAGAGAGAAATATAAAGATGAGA----TCTATGA
A10_Hi22.1-21/1-1997       AACCACCTAAAG--GGAAGCATTGGATTT--GGACACAAGAGAAAATTG----ATGAAGG
A10_HiPittII/1-2049        AACCACCTAAAG--GGAAGCATTGGATTT--GGACACAAGAGAAAATTG----ATGAAGG
A10_HiR2866/1-2032         AACCACCTAAAG--GGAAGCATTGGATTT--GGACACAAGAGAAAATTG----ATGAAGG
A11_NmNMAlpha14/1-2027     ATGATGGCTGGATA-TGGAAATGGAGTAAAAATAA------------------------A
A11_NlATCC23970/1-2106     ATGATGGCTGGATA-TGGAAATGGAGTAAAAATAA------------------------A
A11_NmATCC13091/1-2102     ATGATGGCTGGATA-TGGAAATGGAGTAAAAATAA------------------------A
A11_NmMC58/1-2110          ATGATGGCTGGATA-TGGAAATGGAGTAAAAATAA------------------------A
A12_Ng35-02/1-2211         ATGATGATTTTATTCAAAAGCTAAAAGAGAAATACGAAAATCTTGGATACAATTTTATTT
A12_NgFA19/1-2231          ATGATGATTTTATTCAAAAGCTAAAAGAGAAATACGAAAATCTTGGATACAATTTTATTT
A12_NgPID1/1-2215          ATGATGATTTTATTCAAAAGCTAAAAGAGAAATACGAAAATCTTGGATACAATTTTATTT
A12_NgPID332/1-2175        ATGATGATTTTATTCAAAAGCTAAAAGAGAAATACGAAAATCTTGGATACAATTTTATTT
A12_NgSK-92-1035/1-2231    ATGATGATTTTATTCAAAAGCTAAAAGAGAAATACGAAAATCTTGGATACAATTTTATTT
A12_NgSK-92-679_mod/1-2191 ATGATGATTTTATTCAAAAGCTAAAAGAGAAATACGAAAATCTTGGATACAATTTTATTT
A12_NmFAM18/1-2235         ATGATGATTTTATTCAAAAACTAAAAGAGAAATACGAAAATCTTGGATACAATTTTATTT
A12_NmK1207/1-2194         ATGATGATTTTATTCAAAAACTAAAAGAGAAATACGAAAATCTTGGATACAATTTTATTT
A12_NmS0108/1-2191         ATGATGATTTTATTCAAAAACTAAAAGAGAAATACGAAAATCTTGGATACAATTTTATTT
A12_NmZ2491/1-2147         ATGATGATTTTATTCAAAAACTAAAAGAGAAATACGAAAATCTTGGATACAATTTTATTT
A13_Ng1291/1-2183          ATGGAAACTAGATAATGCGTATAGAATTGTAAGAACAGCAGCTAGTAGTAGCGTAAAAAA
A13_NgDGI12/1-2174         ATGGAAACTAGATAATGCGTATAAAATTGTAAGAACAGCAGCTAGTAGTAGCGTAAAAAA
A13_NgDGI18/1-2180         ATGGAAACTAGATAATGCGTATAGAATTGTAAGAACAGCAGCTAGTAGTAGCGTAAAAAA
A13_NgFA1090/1-2271        ATGGAAACTAGATAATGCGTATAGAATTGTAAGAACAGCAGCTAGTAGTAGCGTAAAAAA
A13_NgFA6140/1-2219        ATGGAAACTAGATAATGCGTATAGAATTGTAAGAACAGCAGCTAGTAGTAGCGTAAAAAA
A13_NgPID24-1/1-2179       ATGGAAACTAGATAATGCGTATAGAATTGTAAGAACAGCAGCTAGTAGTAGCGTAAAAAA
A13_NgNCCP11945/1-2195     ATGGAAACTAGATAATGCGTATAGAATTGTAAGAACAGCAGCTAGTAGTAGCGTAAAAAA
A18_Hi6P18H1/1-2027        --TTCCTAGAT-----------------ATAGTAAACAAAAACTTA-----------TGG
A19_Nm053422/1-1945        ATG----------------TTTGGAAT---------------------------------
A19_Nm8013/1-1957          ATG----------------TTTGGAAT---------------------------------
A20_HiR3021/1-2112         AAGTTACATTGATAGGAGAGTTTGTATGGTCGCAA-------------------------

A1_HiKW20-Rd/1-2248        ATTTATATTCCATAAAAAATGGTATTGTTAGCATTGAGTATATTCCACAAAAGGGTAAAA
A2_Hi86028NP/1-2102        A------GAAGTTGAGAGAAATGGA-------AGAAAATATATTCTTACATTAGATAA-A
A2_Hi10810/1-2102          A------GAAGTTGAGAGAAATGGA-------AGAAAATATATTCTTACATTAGATAA-A
A3_HiPittAA/1-2046         AGTTATTGAATTTGAAAACAGT------TT-TGGAAAAACTATTCTCGTCTATGATGGTG
A4_HiR2846/1-2030          TCTAAAAACTCAATAAAAAA---ACACCTAGAAAATGGA-------ACTATTGTATTTAA
A5_Hi7P49H1/1-2104         ACCCAATAACCGATGGGAAAGAAATGTCTTGGCGTTGGAG-----TAAAAATAAATTTA-
A6_HiPittEE/1-2142         GGATTTTACTAATAATGATGATTTGTTTATGTTTGAATATATTCCTAGCAAAGGAAAAGA
A7_Hi3655/1-2064           T--TATTATA-----AAAAATGA--------TGGAGATATTACTTATGCCTTGAATGGAA
A8_HiPittGG/1-2175         AATTGTCGCATCTAAACCAAATAAAGCATT-GAGAAAAAAAGCTCTTAAATTAGATTTTA
A9_HiPittHH/1-2099         ACATATTATAGATGGAAAATCTG--------CAGGAATATATTTCAACGGTCAAGTTTTT
A10_Hi22.1-21/1-1997       A----------ATGAAAAATGACTTAATT--------GTATTTTCTAAAAATGG-----A
A10_HiPittII/1-2049        A----------ATGAAAAATGACTTAATT--------GTATTTTCTAAAAATGG-----A
A10_HiR2866/1-2032         A----------ATGAAAAATGACTTAATT--------GTATTTTCTAAAAATGG-----A
A11_NmNMAlpha14/1-2027     ATTGATTGGGCAATAACAAACGGTTTTTTGGAGTTTAGAAAATCAAAGTC----TAAAAA
A11_NlATCC23970/1-2106     ATTGATTGGGCAATAACAAACGGTTTTTTGGAGTTTAGAAAATCAAAGTC----TAAAAA
A11_NmATCC13091/1-2102     ATTGATTGGGCAATAACAAACGGTTTTTTGGAGTTTAGAAAATCAAAGTC----TAAAAA
A11_NmMC58/1-2110          ATTGATTGGGCAATAACAAACGGTTTTTTGGAGTTTAGAAAATCAAAGTC----TAAAAA
A12_Ng35-02/1-2211         TACCTATTGCTGATAAACAATGGGGGCGTTGGCGTTGGGGGTATTCAATAAAGAATAAGG
A12_NgFA19/1-2231          TACCTATTGCTGATAAACAATGGGGGCGTTGGCGTTGGGGGTATTCAATAAAGAATAAGG
A12_NgPID1/1-2215          TACCTATTGCTGATAAACAATGGGGGCGTTGGCGTTGGGGGTATTCAATAAAGAATAAGG
A12_NgPID332/1-2175        TACCTATTGCTGATAAACAATGGGGGCGTTGGCGTTGGGGGTATTCAATAAAGAATAAGG
A12_NgSK-92-1035/1-2231    TACCTATTGCTGATAAACAATGGGGGCGTTGGCGTTGGGGGTATTCAATAAAGAATAAGG
A12_NgSK-92-679_mod/1-2191 TACCTATTGCTGATAAACAATGGGGGCGTTGGCGTTGGGGGTATTCAATAAAGAATAAGG
A12_NmFAM18/1-2235         TACCTATTGCTGATAAACAATGGGGGCGTTGGCGTTGGGGGTATTCAATAAAGAATAAGG
A12_NmK1207/1-2194         TACCTATTGCTGATAAACAATGGGGGCGTTGGCGTTGGGGGTATTCAATAAAGAATAAGG
A12_NmS0108/1-2191         TACCTATTGCTGATAAACAATGGGGGCGTTGGCGTTGGGGGTATTCAATAAAGAATAAGG
A12_NmZ2491/1-2147         TACCTATTGCTAATAAACAATGGGGGCGTTGGCGTTGGGGGTATTCAATAAAGAATAAGG
A13_Ng1291/1-2183          A-TTAGCAGATGAAAAAAAAGAAATTTGCCAACAACAATTTTTTTCAGTTATTTCTAAAC
A13_NgDGI12/1-2174         A-TTAGCAGATGAAAAAAAAGAAATTTGCCAACAACAATTTTTTTCAGTTATTTCTAAAC
A13_NgDGI18/1-2180         AATTAGCAGATGAAAAAAAAGAAATTTGCCAACAACAATTTTTTTCAGTTATTTCTAAAC
A13_NgFA1090/1-2271        A-TTAGCAGATGAAAAAAAAGAAATTTGCCAACAACAATTTTTTTCAGTTATTTCTAAAC
A13_NgFA6140/1-2219        A-TTAGCAGATGAAAAAAAAGAAATTTGCCAACAACAATTTTTTTCAGTTATTTCTAAAC
A13_NgPID24-1/1-2179       A-TTAGCAGATGAAAAAAAAGAAATTTGCCAACAACAATTTTTTTCAGTTATTTCTAAAC
A13_NgNCCP11945/1-2195     A-TTAGCAGATGAAAAAAAAGAAATTTGCCAACAACAATTTTTTTCAGTTATTTCTAAAC
A18_Hi6P18H1/1-2027        AGATTT-----ATAAAGATGGCG-GATTATATTTTAATAAA-----AATGGGGGAATAGA
A19_Nm053422/1-1945        -----GCGAATGAATATGATGA--------------------TTTGAAT-----------
A19_Nm8013/1-1957          -----GCGAATGAATATGATGA--------------------TTTGAAT-----------
A20_HiR3021/1-2112         -----GAAACTGTTAATGAAGAATTAAATAAAGGCACTTATTTTTTAGTAA-----AATC

A1_HiKW20-Rd/1-2248        ACGCAGGTAATCTTATAGAAGTTTTTTACAATGCTTCAAATAAAGATATGTTTATGTT--
A2_Hi86028NP/1-2102        AATGGCAAAGTTTGCCAATTATTAAGACT-----------A-CAAGATTCTTGGGGAA--
A2_Hi10810/1-2102          AATGGCAAAGTTCGCCAATTATTAAGACT-----------A-CAAGATTCTTGGGGAA--
A3_HiPittAA/1-2046         GA----GTTTTCATTCCTTTGCA-----------------AGAACGCATCTTAACGGA--
A4_HiR2846/1-2030          AAAAGAAATTAAAGAAGGTGAACGTGGCTTC---ATTTATAAAAAATATA-------AAA
A5_Hi7P49H1/1-2104         TAAATCAGAATAATGATGTGATTGTGTCTCG---CAATAATGGAAGTATATCTTTATATA
A6_HiPittEE/1-2142         TAAAGGAAAAATGTCTCAGTATTTTTTATT----TAAAAGCCAGACGGTTACTATGCTAA
A7_Hi3655/1-2064           AACGCCTTTCAACA----TTAAA-----------------TAAAACTATCTTAAATAT--
A8_HiPittGG/1-2175         AACAGCCTATTCAGTCTCTTACCAATCCTAGTGGCGATATAAAAATTATTTTAACGGATT
A9_HiPittHH/1-2099         ACTCCAATATCACAAGGACTAAA-----------------AGAAATTATTGTGGGTA---
A10_Hi22.1-21/1-1997       ATGCC--TAGCGTTA--AACGTTTTTTAGA----TGAGAAAGAAGGTATCCCT-------
A10_HiPittII/1-2049        ATGCC--TAGCGTTA--AACGTTTTTTAGA----TGAGAAAGAAGGTATCCCT-------
A10_HiR2866/1-2032         ATGCC--TAGCGTTA--AACGTTTTTTAGA----TGAGAAAGAAGGTATCCCT-------
A11_NmNMAlpha14/1-2027     ATCTGGATGGAGTGTATGTTATA--------------AAAACTATATGTTGGTTGATAAC
A11_NlATCC23970/1-2106     ATCTGGATGGAGTGTATGTTATA--------------AAAACTATATGTTGGTTGATAAC
A11_NmATCC13091/1-2102     ATCTGGATGGAGTGTATGTTATA--------------AAAACTATATGTTGGTTGATAAC
A11_NmMC58/1-2110          ATCTGGATGGAGTGTATGTTATA--------------AAAACTATATGTTGGTTGATAAC
A12_Ng35-02/1-2211         CAAGGCTGCAGACGGATATTATTGTTAGCCA---ATCTAAAAATGGAATTTCCTTGTATA
A12_NgFA19/1-2231          CAAGGCTGCAGACGGATATTATTGTTAGCCA---ATCTAAAAATGGAATTTCCTTGTATA
A12_NgPID1/1-2215          CAAGGCTGCAGACGGATATTATTGTTAGCCA---ATCTAAAAATGGAATTTCCTTGTATA
A12_NgPID332/1-2175        CAAGGCTGCAGACGGATATTATTGTTAGCCA---ATCTAAAAATGGAATTTCCTTGTATA
A12_NgSK-92-1035/1-2231    CAAGGCTGCAGACGGATATTATTGTTAGCCA---ATCTAAAAATGGAATTTCCTTGTATA
A12_NgSK-92-679_mod/1-2191 CAAGGCTGCAGACGGATATTATTGTTAGCCA---ATCTAAAAATGGAATTTCCTTGTATA
A12_NmFAM18/1-2235         CAAGGCTGCAGACGGATATTATTGTTAGCCA---ATCTAAAAATGGAATTTCCTTGTATA
A12_NmK1207/1-2194         CAAGGCTGCAGACGGATATTATTGTTAGCCA---ATCTAAAAATGGAATTTCCTTGTATA
A12_NmS0108/1-2191         CAAGGCTGCAGACGGATATTATTGTTAGCCA---ATCTAAAAATGGAATTTCCTTGTATA
A12_NmZ2491/1-2147         CAAGGCTGCAGACGGATATTATTGTTAGCCA---ATCTAAAAATGGAATTTCCTTGTATA
A13_Ng1291/1-2183          GAGATAAATTATTGTATATCGTC--------------AAGTCAGATTACTCAAAAGATGC
A13_NgDGI12/1-2174         GAGATAAATTATTGTATATCGTC--------------AAGTCAGATTACTCAAAAGATGC
A13_NgDGI18/1-2180         GAGATAAATTATTGTATATCGTC--------------AAGTCAGATTACTCAAAAGATGC
A13_NgFA1090/1-2271        GAGATAAATTATTGTATATCGTC--------------AAGTCAGATTACTCAAAAGATGC
A13_NgFA6140/1-2219        GAGATAAATTATTGTATATCGTC--------------AAGTCAGATTACTCAAAAGATGC
A13_NgPID24-1/1-2179       GAGATAAATTATTGTATATCGTC--------------AAGTCAGATTACTCAAAAGATGC
A13_NgNCCP11945/1-2195     GAGATAAATTATTGTATATCGTC--------------AAGTCAGATTACTCAAAAGATGC
A18_Hi6P18H1/1-2027        TAAAA-AAACATATTTAAGTG----------------AAGTTAAAC-------------A
A19_Nm053422/1-1945        -------AGTATTGCA-ATTGTC--------------AG------CTATTCAG-----GC
A19_Nm8013/1-1957          -------AGTATTGCA-ATTGTC--------------AG------CTATTCAG-----GC
A20_HiR3021/1-2112         AAATAAATTTTCTATTCGTTTTC--------------AA-------AGATTAGAAGCCAC

A1_HiKW20-Rd/1-2248        ----CCTATCTGATATGCTAATCAAA----GAAAAAAATAAATATTTTTACTTACAAAAG
A2_Hi86028NP/1-2102        --AAACTGATAATTACAAT-----------AATGATGAGGGACTTCGTAAAATTCGTG-G
A2_Hi10810/1-2102          --AAACTGATAATTATAAT-----------AATGATGAGGGACTTCGTAAAATTCGTG-G
A3_HiPittAA/1-2046         -------AGAAAATAAAA-------------ATTTTTAT--GGAGTACTAATTTCAGA-T
A4_HiR2846/1-2030          ATAAACTTAAAACTCAATTAAAAAC-----TTTGAATAGCTTAATTGCTACTGATAATAC
A5_Hi7P49H1/1-2104         AAAAACAACGTCCTAAACTAGACGA-----TTTACCTACAAAAAAACCTAAAACTATTTT
A6_HiPittEE/1-2142         ACAAATTAGTAGATGTGGATTTTAATA--AGCAAAGAATTATAAAATTAGAGCCTATAAG
A7_Hi3655/1-2064           -------GAATGGAAAAA---------------TGGAGTTAGTACAATT-ATTAGGTGAT
A8_HiPittGG/1-2175         TTAACCGAGAAACTGAAACCGCCAGAATTGAATTGGCATTTGCAGAAATAAATTCATC-T
A9_HiPittHH/1-2099         -------AAACATTGAAA---------------TACTACTGGTCTATTTTAGTCTGTGAT
A10_Hi22.1-21/1-1997       -----TTATCTGATTTAT-------------GGGAAGATGA----TTTTG--TACAAATT
A10_HiPittII/1-2049        -----TTATCTGATTTAT-------------GGGAAGATGA----TTTTG--TACAAATT
A10_HiR2866/1-2032         -----TTATCTGATTTAT-------------GGGAAGATGA----TTTTG--TACAAATT
A11_NmNMAlpha14/1-2027     GAAAACAAGCCGATAGAAC-----------GTTCTGCTCCCTATAA-------GAATTTA
A11_NlATCC23970/1-2106     GAAAACAAGCCGATAGAAC-----------GTTCTGCTCCCTATAA-------GAACTTA
A11_NmATCC13091/1-2102     GAAAACAAGCCGATAGAAC-----------GTTCTGCTCCCTATAA-------GAATTTA
A11_NmMC58/1-2110          GAAAACAAGCCGATAGAAC-----------GTTCTGCTCCCTATAA-------GAACTTA
A12_Ng35-02/1-2211         AAAAACAAAGACCTGAATTAGATGA-----TTTACCTACAAAAAAACCTAAAACTATTTT
A12_NgFA19/1-2231          AAAAACAAAGACCTGAATTAGATGA-----TTTACCTACAAAAAAACCTAAAACTATTTT
A12_NgPID1/1-2215          AAAAACAAAGACCTGAATTAGATGA-----TTTACCTACAAAAAAACCTAAAACTATTTT
A12_NgPID332/1-2175        AAAAACAAAGACCTGAATTAGATGA-----TTTACCTACAAAAAAACCTAAAACTATTTT
A12_NgSK-92-1035/1-2231    AAAAACAAAGACCTGAATTAGATGA-----TTTACCTACAAAAAAACCTAAAACTATTTT
A12_NgSK-92-679_mod/1-2191 AAAAACAAAGACCTGAATTAGATGA-----TTTACCTACAAAAAAACCTAAAACTATTTT
A12_NmFAM18/1-2235         AAAAACAAAGACCTGAATTAGATGA-----TTTACCTACAAAAAAACCTAAAACTATTTT
A12_NmK1207/1-2194         AAAAACAAAGACCTGAATTAGATGA-----TTTACCTACAAAAAAACCTAAAACTATTTT
A12_NmS0108/1-2191         AAAAACAAAGACCTGAATTAGATGA-----TTTACCTACAAAAAAACCTAAAACTATTTT
A12_NmZ2491/1-2147         AAAAACAAAGACCTGAATTAGATGA-----TTTACCTACAAAAAAACCTAAAACTATTTT
A13_Ng1291/1-2183          AAAAGCACCACGAGTGCAG-----------GTTTTGTTTGCAGAAGATTATTTGAGTATT
A13_NgDGI12/1-2174         AAAAGCACCACGAGTGCAG-----------GTTTTGTTTGCAGAAGATTATTTGAGTATT
A13_NgDGI18/1-2180         AAAAGCACCACGAGTGCAG-----------GTTTTGTTTGCAGAAGATTATTTGAGTATT
A13_NgFA1090/1-2271        AAAAGCACCACGAGTGCAG-----------GTTTTGTTTGCAGAAGATTATTTGAGTATT
A13_NgFA6140/1-2219        AAAAGCACCACGAGTGCAG-----------GTTTTGTTTGCAGAAGATTATTTGAGTATT
A13_NgPID24-1/1-2179       AAAAGCACCACGAGTGCAG-----------GTTTTGTTTGCAGAAGATTATTTGAGTATT
A13_NgNCCP11945/1-2195     AAAAGCACCACGAGTGCAG-----------GTTTTGTTTGCAGAAGATTATTTGAGTATT
A18_Hi6P18H1/1-2027        ACATATTACAGCAGGAAGTGTTTG-----------GAATTATGAAGATGCTGGACATACA
A19_Nm053422/1-1945        GAAAGC-------------------------------------------------GTATC
A19_Nm8013/1-1957          GAAAGC-------------------------------------------------GTATC
A20_HiR3021/1-2112         ATCAATGGCACCTGAAAAA-----------TATATTGATGATATTTATTTGTCAAAAGCA

A1_HiKW20-Rd/1-2248        GTTAATACACTATGGGACGATATT-CAATATAAC----------AATCTAAATAAAGAGG
A2_Hi86028NP/1-2102        TAATTGGTGGGAAGGTTTTTACCT-TGATATG--------GGAAATGTTGGAAAAGAAGG
A2_Hi10810/1-2102          TAATTGGTGGGAAGGTTTTTACCT-TGATATG--------GGAAATGTTGGAAAAGAAGG
A3_HiPittAA/1-2046         TTATGGATTGATGAAGTCT---TT-CAAACCA--------------GTTCATCA-GAAGG
A4_HiR2846/1-2030          TTGCA----TGAACCAAGT-AGGTACAAAAGAATT------------ATCAGAACTTGAT
A5_Hi7P49H1/1-2104         TTATAAACCTGAATACAGT-AGTGGTAATGGAACTG------AACAGATGAAAAATCTTT
A6_HiPittEE/1-2142         CAACATAATATCGGATGATTTGTGGCAAGGTAT--------------TTCAAAAGAAGGG
A7_Hi3655/1-2064           TTATGGAGTGATATAGATT---TT-CAAAATA---------------CTCAAAATGAAGG
A8_HiPittGG/1-2175         ATATATATTGGCGATATTTGGTTT-AAAATTACTACCACAGGTGGGGTTGCTCAAGAAGG
A9_HiPittHH/1-2099         TTTTGGGAAGATATAGATT---TT-CAAAATA---------------CTCAGAATGAAGG
A10_Hi22.1-21/1-1997       GTT-----------------TCTT-CTACTTCA-------------TCTGAAAGACAAG-
A10_HiPittII/1-2049        GTT-----------------TCTT-CTACTTCA-------------TCTGAAAGACAAG-
A10_HiR2866/1-2032         GTT-----------------TCTT-CTACTTCA-------------TCTGAAAGACAAG-
A11_NmNMAlpha14/1-2027     ATACAGGATATCTTAAATACACATGCGACAGAT-----------GAATTGAAAAAACTGT
A11_NlATCC23970/1-2106     ATACAGGATATCTTAAATACACATGCGACAGAT-----------GAATTGAAAAAACTGT
A11_NmATCC13091/1-2102     ATACAGGATATCTTAAATACACATGCGACAGAT-----------GAATTGAAAAAACTGT
A11_NmMC58/1-2110          ATACAGGATATCTTAAATACACATGCGACAGAT-----------GAATTGAAAAAACTGT
A12_Ng35-02/1-2211         TTATAAACCTGAATACAGT-AGTGGTAATGGAACTG------AACAGATGAAAAATCTTT
A12_NgFA19/1-2231          TTATAAACCTGAATACAGT-AGTGGTAATGGAACTG------AACAGATGAAAAATCTTT
A12_NgPID1/1-2215          TTATAAACCTGAATACAGT-AGTGGTAATGGAACTG------AACAGATGAAAAATCTTT
A12_NgPID332/1-2175        TTATAAACCTGAATACAGT-AGTGGTAATGGAACTG------AACAGATGAAAAATCTTT
A12_NgSK-92-1035/1-2231    TTATAAACCTGAATACAGT-AGTGGTAATGGAACTG------AACAGATGAAAAATCTTT
A12_NgSK-92-679_mod/1-2191 TTATAAACCTGAATACAGT-AGTGGTAATGGAACTG------AACAGATGAAAAATCTTT
A12_NmFAM18/1-2235         TTATAAACCTGAATACAGT-AGTGGTAATGGAACTG------AACAGATGAAAAATCTTT
A12_NmK1207/1-2194         TTATAAACCTGAATACAGT-AGTGGTAATGGAACTG------AACAGATGAAAAATCTTT
A12_NmS0108/1-2191         TTATAAACCTGAATACAGT-AGTGGTAATGGAACTG------AACAGATGAAAAATCTTT
A12_NmZ2491/1-2147         TTATAAACCTGAATACAGT-AGTGGTAATGGAACTG------AACAGATGAAAAATCTTT
A13_Ng1291/1-2183          AGTTTATGCGATTTATGGACAAATATAAATACCA--------CAGGACTAGAAGCAGAAG
A13_NgDGI12/1-2174         AGTTTATGCGATTTATGGACAAATATAAATACCA--------CAGGACTAGAAGCAGAAG
A13_NgDGI18/1-2180         AGTTTATGCGATTTATGGACAAATATAAATACCA--------CAGGACTAGAAGCAGAAG
A13_NgFA1090/1-2271        AGTTTATGCGATTTATGGACAAATATAAATACCA--------CAGGACTAGAAGCAGAAG
A13_NgFA6140/1-2219        AGTTTATGCGATTTATGGACAAATATAAATACCA--------CAGGACTAGAAGCAGAAG
A13_NgPID24-1/1-2179       AGTTTATGCGATTTATGGACAAATATAAATACCA--------CAGGACTAGAAGCAGAAG
A13_NgNCCP11945/1-2195     AGTTTATGCGATTTATGGACAAATATAAATACCA--------CAGGACTAGAAGCAGAAG
A18_Hi6P18H1/1-2027        CACGGAAATAATGAAGAACTATC--CGAACTAA--------------TTGGAAAGGGAGA
A19_Nm053422/1-1945        AA------------------------AAATGCT----------GGGATTAGA-------G
A19_Nm8013/1-1957          AA------------------------AAATGCT----------GGGATTAGA-------G
A20_HiR3021/1-2112         ATTGGAGTTGGTACAAATGAAGATGCAACTACT------------CATTTAAAAAAAATG

A1_HiKW20-Rd/1-2248        GGGGATATATTGATTTTAAAAATGGAAAAAAA-CCAGAAGCCTTATTACGCCGAATAATT
A2_Hi86028NP/1-2102        GAGCGT----AGATTTTAAAAATGGCAAAAAA-GGAGAGCGTTTAATTTCACAAATTATT
A2_Hi10810/1-2102          GAGCGT----AGATTTTAAAAATGGCAAAAAA-GGAGAGCGTTTAATTTCACAAATTATT
A3_HiPittAA/1-2046         CGGAGT----TACATTTAAAAAAGGGAAAAAA-CCTGAAAAACTGATAAAACGAATTATT
A4_HiR2846/1-2030          TTACC--AGATGATTTAAAAAATCCCAAA----CCTGAAAATTTCATCAAACTTATTATT
A5_Hi7P49H1/1-2104         TTGGTGAAAAGGTATTTAAAAATCCTAAA----CCAGAAGAACTTATCCAAGACTTTATT
A6_HiPittEE/1-2142         CAGATA-----CAATTTAAAAACGCCAAAAAA-CCAGAAACTCTACTTCAACGAATAATA
A7_Hi3655/1-2064           TGGCGT----TAGTTTTCCAACAGGAAAAAAA-CCAGAAGCCTTATTGCGCCGAATAATT
A8_HiPittGG/1-2175         GGGAGT----TAATTTTACAAATGGTAAAAAA-CCTGAACAACTGTTAAAAATCATTTTA
A9_HiPittHH/1-2099         TGGAAT----CAGTTTCCCAACTGGGAAAAAA-CCAGAAGCCTTGCTACATCGTATTATA
A10_Hi22.1-21/1-1997       ------------ATTTTGA---TGGACAAAAAACCAGAAGCACTAATCAAACGAATTATT
A10_HiPittII/1-2049        ------------ATTTTGA---TGGACAAAAA-CCAGAAGCACTAATCAAACGAATTATT
A10_HiR2866/1-2032         ------------ATTTTGA---TGGACAAAAA-CCAGAAGCACTAATCAAACGAATTATT
A11_NmNMAlpha14/1-2027     TCGGCAG---CAAAGTTTTTACTACTCCAAAA-CCTGAGAGCTTATTGCAGTATCTTATT
A11_NlATCC23970/1-2106     TCGGCAG---CAAAGTTTTTACTACTCCAAAA-CCTGAGAGCTTATTGCAGTATCTTATT
A11_NmATCC13091/1-2102     TCGGCAG---CAAAGTTTTTACTACTCCAAAA-CCTGAGAGCTTATTGCAGTATCTTATT
A11_NmMC58/1-2110          TCGGCAG---CAAAGTTTTTACTACTCCAAAA-CCTGAGAGCTTATTGCAGTATCTTATT
A12_Ng35-02/1-2211         TTGGTGAAAAGGCATTTAAAAATCCTAAA----CCAGAAGAACTTATCCAAGATTTTATT
A12_NgFA19/1-2231          TTGGTGAAAAGGCATTTAAAAATCCTAAA----CCAGAAGAACTTATCCAAGATTTTATT
A12_NgPID1/1-2215          TTGGTGAAAAGGCATTTAAAAATCCTAAA----CCAGAAGAACTTATCCAAGATTTTATT
A12_NgPID332/1-2175        TTGGTGAAAAGGCATTTAAAAATCCTAAA----CCAGAAGAACTTATCCAAGATTTTATT
A12_NgSK-92-1035/1-2231    TTGGTGAAAAGGCATTTAAAAATCCTAAA----CCAGAAGAACTTATCCAAGATTTTATT
A12_NgSK-92-679_mod/1-2191 TTGGTGAAAAGGCATTTAAAAATCCTAAA----CCAGAAGAACTTATCCAAGATTTTATT
A12_NmFAM18/1-2235         TTGGTGAAAAGGCATTTAAAAATCCTAAA----CCAGAAGAACTTATCCAAGATTTTATT
A12_NmK1207/1-2194         TTGGTGAAAAGGCATTTAAAAATCCTAAA----CCAGAAGAACTTATCCAAGATTTTATT
A12_NmS0108/1-2191         TTGGTGAAAAGGCATTTAAAAATCCTAAA----CCAGAAGAACTTATCCAAGATTTTATT
A12_NmZ2491/1-2147         TTGGTGAAAAGGCATTTAAAAATCCTAAA----CCAGAAGAACTTATCCAAGATTTTATT
A13_Ng1291/1-2183          GAAATGT---AGAGTTAAAAAATGGTAAAAAG-CCAGAAAGTTTAATTGAAACCATCATT
A13_NgDGI12/1-2174         GAAATGT---AGAGTTAAAAAATGGTAAAAAG-CCAGAAAGTTTAATTGAAACCATCATT
A13_NgDGI18/1-2180         GAAATGT---AGAGTTAAAAAATGGTAAAAAG-CCAGAAAGTTTAATTGAAACCATCATT
A13_NgFA1090/1-2271        GAAATGT---AGAGTTAAAAAATGGTAAAAAG-CCAGAAAGTTTAATTGAAACCATCATT
A13_NgFA6140/1-2219        GAAATGT---AGAGTTAAAAAATGGTAAAAAG-CCAGAAAGTTTAATTGAAACCATCATT
A13_NgPID24-1/1-2179       GAAATGT---AGAGTTAAAAAATGGTAAAAAG-CCAGAAAGTTTAATTGAAACCATCATT
A13_NgNCCP11945/1-2195     GAAATGT---AGAGTTAAAAAATGGTAAAAAG-CCAGAAAGTTTAATTGAAACCATCATT
A18_Hi6P18H1/1-2027        ATTTGA-----AAATCCAAAAGGAACAAAA---TTAATTTCTCTTATTTGTCAAATTGCA
A19_Nm053422/1-1945        GAAATT-------------AAAGGACAAAAAT-CTGAAAAACT--GTTAAAACGGATTTT
A19_Nm8013/1-1957          GAAATT-------------AAAGGACAAAAAT-CTGAAAAACT--GTTAAAACGGATTTT
A20_HiR3021/1-2112         GGGATA-----GATTTTTCAAAT--CCTAAAC-CTGAAACATT-GATTTCATTTTTTATT

A1_HiKW20-Rd/1-2248        GATATGACA-ACAAAAGAGGGCGACATCGTCCTAGACTACCATCTTGGCAGTGGTACAAC
A2_Hi86028NP/1-2102        AAAACAGCA-ACCAACGAAAACGACATCGTCCTAGACTACCATTTAGGCAGTGGCACAAC
A2_Hi10810/1-2102          AAAACAGCA-ACCAACGAAAGCGACATCGTCCTAGACTACCATTTAGGCAGTGGCACAAC
A3_HiPittAA/1-2046         GAACTAACA-ACCAACGAAAACGACATCATCCTAGACTACCATTTAGGCAGCGGCACAAC
A4_HiR2846/1-2030          GAACACGCT-ACTGACGAATCCGACATCGTCCTAGACTACCATTTAGGCAGTGGCACAAC
A5_Hi7P49H1/1-2104         ACCATCACA-ACCAACGAAAACGACATCATCCTAGACTACCATTTAGGCAGTGGCACAAC
A6_HiPittEE/1-2142         GAAATTTCA-ACCAACGAAAACGACATAGTCCTTGACTTCTTTGCTGGAAGCGGAACAAC
A7_Hi3655/1-2064           GATATGACA-ACAAAAGAGGGCGACATCATCCTAGATTATCATCTTGGCTCTGGTACAAC
A8_HiPittGG/1-2175         GATTGTGCG-ACAAAAAAGGGGGACATCATCCTAGACTTCCATCTAGGCTCTGGCACAAC
A9_HiPittHH/1-2099         GATATGACA-ACGCAAAAAGGCGATATTGTACTTGACTATCACTTGGGCAGTGGCACAAC
A10_Hi22.1-21/1-1997       GAATTAACA-ACCAATGAATCCGACATCGTCCTAGACTACCATCTTGGCAGTGGCACAAC
A10_HiPittII/1-2049        GAATTAACA-ACCAATGAATCCGACATCGTCCTAGACTACCATCTTGGCAGTGGCACAAC
A10_HiR2866/1-2032         GAATTAACA-ACCAATGAATCCGACATCGTCCTAGACTACCATCTTGGCAGTGGCACAAC
A11_NmNMAlpha14/1-2027     CAAATTGCC-ACATCCGAATCCGACATCGTCTTAGACTACCACTTGGGTAGTGGCACAAC
A11_NlATCC23970/1-2106     CAAATTGCC-ACATCCGAATCCGACATCGTCTTAGACTACCACTTGGGTAGTGGCACAAC
A11_NmATCC13091/1-2102     CAAATTGCC-ACATCCGAATCCGACATCGTCTTAGACTACCACTTGGGTAGTGGCACAAC
A11_NmMC58/1-2110          CAAATTGCC-ACATCCGAATCCGACATCGTCTTAGACTACCATCTTGGTAGTGGCACAAC
A12_Ng35-02/1-2211         ACCATCACA-ACCAACGAAAACGACATCGTTCTAGACTACCACTTGGGCAGTGGCACAAC
A12_NgFA19/1-2231          ACCATCACA-ACCAACGAAAACGACATCGTTCTAGACTACCACTTGGGCAGTGGCACAAC
A12_NgPID1/1-2215          ACCATCACA-ACCAACGAAAACGACATCGTTCTAGACTACCACTTGGGCAGTGGCACAAC
A12_NgPID332/1-2175        ACCATCACA-ACCAACGAAAACGACATCGTTCTAGACTACCACTTGGGCAGTGGCACAAC
A12_NgSK-92-1035/1-2231    ACCATCACA-ACCAACGAAAACGACATCGTTCTAGACTACCACTTGGGCAGTGGCACAAC
A12_NgSK-92-679_mod/1-2191 ACCATCACA-ACCAACGAAAACGACATCGTTCTAGACTACCACTTGGGCAGTGGCACAAC
A12_NmFAM18/1-2235         ACCATCACA-ACCAACGAATCCGACATCGTCTTAGACTACCATCTTGGTAGTGGCACAAC
A12_NmK1207/1-2194         ACCATCACA-ACCAACGAATCCGACATCGTCTTAGACTACCATCTTGGTAGTGGCACAAC
A12_NmS0108/1-2191         ACCATCACA-ACCAACGAATCCGACATCGTCTTAGACTACCATCTTGGTAGTGGCACAAC
A12_NmZ2491/1-2147         ACCATCACA-ACCAACGAAAACGACATCGTCCTAGACTACCATTTAGGCAGTGGCACAAC
A13_Ng1291/1-2183          AAACTAGCA-ACCAACGAAAACGACATCGTTCTAGACTACCACTTGGGCAGTGGCACAAC
A13_NgDGI12/1-2174         AAACTAGCA-ACCAACGAAAACGACATCGTTCTAGACTACCACTTGGGCAGTGGCACAAC
A13_NgDGI18/1-2180         AAACTAGCA-ACCAACGAAAACGACATCGTTCTAGACTAACACTTGGGCAGTGGCACAAC
A13_NgFA1090/1-2271        AAACTAGCA-ACCAACGAAAACGACATCGTTCTAGACTACCACTTGGGCAGTGGCACAAC
A13_NgFA6140/1-2219        AAACTAGCA-ACCAACGAAAACGACATCGTTCTAGACTACCACTTGGGCAGTGGCACAAC
A13_NgPID24-1/1-2179       AAACTAGCA-ACCAACGAAAACGACATCGTTCTAGACTAACACTTGGGCAGTGGCACAAC
A13_NgNCCP11945/1-2195     AAACTAGCA-ACCAACGAAAACGACATCGTTCTAGACTACCACTTGGGCAGTGGCACAAC
A18_Hi6P18H1/1-2027        AATGTAGGA-AC------AAATGACATTGTTTTAGATTATCATGCTGGGAGCGGTACAAC
A19_Nm053422/1-1945        AGAAGCGCATACCAAGCCAAACGATATTGTTTTGGATTTTTTCGGTGGTAGCGGTACAAC
A19_Nm8013/1-1957          AGAAGCGCATACCAAGCCAAACGATATTGTTTTGGATTTTTTCGGTGGTAGCGGTACAAC
A20_HiR3021/1-2112         AAGGCTATT-ACCACTCCAAAAGATATTGTTTTAGATTTCTTTTCTGGCAGTGGTACAAC

A1_HiKW20-Rd/1-2248        CGCTGCCGTTGCTCACAAAATGAACCGCCAATATATCGGCATTGAACAAATGGAT---TA
A2_Hi86028NP/1-2102        CGCCGCCGTCGCTCATAAAATGAACCGCCAATACATCGGTATTGAACAAATGGAT---TA
A2_Hi10810/1-2102          CGCCGCCGTCGCTCATAAAATGAACCGCCAATACATCGGTATTGAACAAATGGAT---TA
A3_HiPittAA/1-2046         CGCTGCCGTTGCCCATAAAATGAACCGCCAATATATCGGTATTGAACAAATGGAT---TA
A4_HiR2846/1-2030          TGCCGCCGTTGCTCACAAAATGAACCGCCAATACATCGGTATTGAACAAATGGAT---TA
A5_Hi7P49H1/1-2104         CGCCGCCGTCGCCCATAAAATGAACCGCCAATATATCGGCATTGAACAAATGGAT---TA
A6_HiPittEE/1-2142         TGCGGCGGTTGCGATGAAAATGAATAGACAATTTATTACTATCGAACAGATGGAT---TA
A7_Hi3655/1-2064           CGCTGCCGTCGCTCACAAAATGAACCGCCAATATATCGGTATTGAACAAATGGAT---TA
A8_HiPittGG/1-2175         CGCCGCTGTTGCCCATAAAATGAACCGTCAATATATCGGTATTGAACAAATGGAT---TA
A9_HiPittHH/1-2099         TGCCGCCGTTGCTCACAAAATGAACCGCCAATACATCGGTATTGAACAAATGGAT---TA
A10_Hi22.1-21/1-1997       CGCTGCCGTCGCTCACAAAATGAACCGCCAATATATCGGTATTGAACAAATGGAT---TA
A10_HiPittII/1-2049        CGCTGCCGTCGCTCACAAAATGAACCGCCAATATATCGGTATTGAACAAATGGAT---TA
A10_HiR2866/1-2032         CGCTGCCGTCGCTCACAAAATGAACCGCCAATATATCGGTATTGAACAAATGGAT---TA
A11_NmNMAlpha14/1-2027     CGCCGCCGTTGCCCACAAAATGAATCGCCAATACATCGGTATTGAACAAATGGAC---TA
A11_NlATCC23970/1-2106     CGCCGCCGTCGCTCACAAAATGAACCGCCAATATATTGGTATTGAACAAATGGAT---TA
A11_NmATCC13091/1-2102     CGCCGCCGTTGCCCACAAAATGAATCGCCAATACATCGGTATTGAACAAATGGAT---TA
A11_NmMC58/1-2110          CGCCGCCGTTGCCCACAAAATGAACCGCCAATATATCGGTATTGAACAAATGGAT---TA
A12_Ng35-02/1-2211         CGCCGCCGTCGCCCATAAAATGAACCGCCAATACATCGGCATTGAACAAATGGAT---TA
A12_NgFA19/1-2231          CGCCGCCGTCGCCCATAAAATGAACCGCCAATACATCGGCATTGAACAAATGGAT---TA
A12_NgPID1/1-2215          CGCCGCCGTCGCCCATAAAATGAACCGCCAATACATCGGCATTGAACAAATGGAT---TA
A12_NgPID332/1-2175        CGCCGCCGTCGCCCATAAAATGAACCGCCAATACATCGGCATTGAACAAATGGAT---TA
A12_NgSK-92-1035/1-2231    CGCCGCCGTCGCCCATAAAATGAACCGCCAATACATCGGCATTGAACAAATGGAT---TA
A12_NgSK-92-679_mod/1-2191 CGCCGCCGTCGCCCATAAAATGAACCGCCAATACATCGGCATTGAACAAATGGAT---TA
A12_NmFAM18/1-2235         CGCCGCCGTTGCCCACAAAATGAACCGACAATATATCGGTATTGAACAAATGGAT---TA
A12_NmK1207/1-2194         CGCCGCCGTTGCCCACAAAATGAACCGACAATATATCGGTATTGAACAAATGGAT---TA
A12_NmS0108/1-2191         CGCCGCCGTTGCCCACAAAATGAACCGACAATATATCGGTATTGAACAAATGGAT---TA
A12_NmZ2491/1-2147         CGCCGCCGTTGCCCACAAAATGAACCGCCAATATATCGGTATTGAACAAATGGAT---TA
A13_Ng1291/1-2183          CGCCGCCGTCGCCCATAAAATGAACCGCCAATACATCGGCATTGAACAAATGGAT---TA
A13_NgDGI12/1-2174         CGCCGCCGTCGCCCATAAAATGAACCGCCAATACATCGGCATTGAACAAATGGAT---TA
A13_NgDGI18/1-2180         CGCCGCCGTCGCCCATAAAATGAACCGCCAATACATCGGCATTGAACAAATGGAT---TA
A13_NgFA1090/1-2271        CGCCGCCGTCGCCCATAAAATGAACCGCCAATACATCGGCATTGAACAAATGGAT---TA
A13_NgFA6140/1-2219        CGCCGCCGTCGCCCATAAAATGAACCGCCAATACATCGGCATTGAACAAATGGAT---TA
A13_NgPID24-1/1-2179       CGCCGCCGTCGCCCATAAAATGAACCGCCAATACATCGGCATTGAACAAATGGAT---TA
A13_NgNCCP11945/1-2195     CGCCGCCGTCGCCCATAAAATGAACCGCCAATACATCGGCATTGAACAAATGGAT---TA
A18_Hi6P18H1/1-2027        AGCTCATACAATTTTTAATCTTAATCAAAAAGATGCAGGTAACCGCCAAGTTATT---CT
A19_Nm053422/1-1945        GGCAGCCGTTGCCCATAAAATGAATCGCCAATATATCTGTATCGAGCAAATAGACAAACA
A19_Nm8013/1-1957          GGCAGCCGTTGCCCATAAAATGAATCGCCAATATATCTGTATCGAGCAAATAGACAAACA
A20_HiR3021/1-2112         CGCCGCCGTTGCCCACAAAATGAACCGTCAATATATCGGCATTGAACAAATGGAT---TA

A1_HiKW20-Rd/1-2248        TATTGAAACGCTTGCCGTTGAACGCTTGAAAAAAGTGATTGATGGCGAGCAAGGCGGTAT
A2_Hi86028NP/1-2102        TATTGAAACGCTTGCCGTTGAACGCTTGAAAAAAGTGATTGAAGGCGAGCAAGGCGGTAT
A2_Hi10810/1-2102          TATTGAAACGCTTGCCGTTGAACGCCTGAAAAAAGTGATTGATGGCGAGCAAGGCGGTAT
A3_HiPittAA/1-2046         TATTGAAACGCTTGCTGTTGAACGCTTGAAAAAAGTGATTGATAGCGAGCAAAACGGTAT
A4_HiR2846/1-2030          TATTGAAACGCTTGCTGTTGAACGCTTGAAAAAAGTGATTGAAGGCGAGCAAGGCGGTAT
A5_Hi7P49H1/1-2104         TATTGAAACGCTTGCCGTTGAACGCTTAAAAAAAGTGATTGATGGCGAGCAAGGCGGTAT
A6_HiPittEE/1-2142         TATTGAAACGATAACAAAAGAGAGGCTTAAAAAGGTGATTGAGGGCGAACAAGGCGGCGT
A7_Hi3655/1-2064           TATTGAAACGCTTGCCGTTGAACGTTTGAAAAAAGTGATTGAAGGCGAGCAAGGCGGTAT
A8_HiPittGG/1-2175         TATTAAAACGCTTGCCGTTGAACGCCTGAAAAAAGTGATTGATGGCGAGCAAGGCGGTAT
A9_HiPittHH/1-2099         TATTGAAACGCTTGCTGTTGAACGCTTGAAAAAAGTGATTGAAGGCGAGCAAGGCGGTAT
A10_Hi22.1-21/1-1997       TATTGAAACGCTTGCCGTTGAACGTTTGAAAAAAGTGATTGAAGGCGAGCAAGGCGGTAT
A10_HiPittII/1-2049        TATTGAAACGCTTGCCGTTGAACGTTTGAAAAAAGTGATTGAAGGCGAGCAAGGCGGTAT
A10_HiR2866/1-2032         TATTGAAACGCTTGCCGTTGAACGTTTGAAAAAAGTGATTGAAGGCGAGCAAGGCGGTAT
A11_NmNMAlpha14/1-2027     TATTGAAACGCTTGCCGTTGAACGCTTGAAAAAAGTGATTGAAGGCGAGCAAGGCGGTAT
A11_NlATCC23970/1-2106     TATTGAAACGCTTGCCGTTGAACGCTTGAAAAAAGTGATTGAAGGCGAGCAAGGCGGTAT
A11_NmATCC13091/1-2102     TATTGAAACGCTTGCCGTTGAACGCTTGAAAAAAGTGATTGATGGCGAGCAAGGCGGTAT
A11_NmMC58/1-2110          TATTGAAACGCTTGCTGTTGAACGCTTGAAAAAAGTGATTGATGGCGAGCAAGGCGGTAT
A12_Ng35-02/1-2211         TATTGAAACGCTTGCCGTTGAACGCATGAAAAAAGTAATTGACGGCGAGCAAGGCGGTAT
A12_NgFA19/1-2231          TATTGAAACGCTTGCCGTTGAACGCATGAAAAAAGTAATTGACGGCGAGCAAGGCGGTAT
A12_NgPID1/1-2215          TATTGAAACGCTTGCCGTTGAACGCATGAAAAAAGTAATTGACGGCGAGCAAGGCGGTAT
A12_NgPID332/1-2175        TATTGAAACGCTTGCCGTTGAACGCATGAAAAAAGTAATTGACGGCGAGCAAGGCGGTAT
A12_NgSK-92-1035/1-2231    TATTGAAACGCTTGCCGTTGAACGCATGAAAAAAGTAATTGACGGCGAGCAAGGCGGTAT
A12_NgSK-92-679_mod/1-2191 TATTGAAACGCTTGCCGTTGAACGCATGAAAAAAGTAATTGACGGCGAGCAAGGCGGTAT
A12_NmFAM18/1-2235         TATTGAAACGCTTGCCGTTGAACGCTTGAAAAAAGTGATTGATGGCGAGCAAGGCGGTAT
A12_NmK1207/1-2194         TATTGAAACGCTTGCCGTTGAACGCTTGAAAAAAGTGATTGATGGCGAGCAAGGCGGTAT
A12_NmS0108/1-2191         TATTGAAACGCTTGCCGTTGAACGCTTGAAAAAAGTGATTGATGGCGAGCAAGGCGGTAT
A12_NmZ2491/1-2147         TATTGAAACGCTTGCCGTTGAACGCTTGAAAAAAGTGATTGATGGCGAGCAAGGCGGTAT
A13_Ng1291/1-2183          TATTGAAACGCTTGCCGTTGAACGCATGAAAAAAGTAATTGACGGCGAGCAAGGCGGTAT
A13_NgDGI12/1-2174         TATTGAAACGCTTGCCGTTGAACGCATGAAAAAAGTAATTGACGGCGAGCAAGGCGGTAT
A13_NgDGI18/1-2180         TATTGAAACGCTTGCCGTTGAACGCATGAAAAAAGTAATTGACGGCGAGCAAGGCGGTAT
A13_NgFA1090/1-2271        TATTGAAACGCTTGCCGTTGAACGCATGAAAAAAGTAATTGACGGCGAGCAAGGCGGTAT
A13_NgFA6140/1-2219        TATTGAAACGCTTGCCGTTGAACGCATGAAAAAAGTAATTGACGGCGAGCAAGGCGGTAT
A13_NgPID24-1/1-2179       TATTGAAACGCTTGCCGTTGAACGCATGAAAAAAGTAATTGACGGCGAGCAAGGCGGTAT
A13_NgNCCP11945/1-2195     TATTGAAACGCTTGCCGTTGAACGCATGAAAAAAGTAATTGACGGCGAGCAAGGCGGTAT
A18_Hi6P18H1/1-2027        AATTGA---GCAAATGGATTATATCCATAATATAACAGTTAAAAGATTGCAAACCGTACT
A19_Nm053422/1-1945        AACTGACAC---TATTGTAAAGCGGTTAAACAAGATTTTAGTAAACGAATCAAGTGGGAT
A19_Nm8013/1-1957          AACTGACAC---TATTGTAAAGCGGTTAAACAAGATTTTAGTAAACGAATCAAGTGGGAT
A20_HiR3021/1-2112         TATTGAAACGCTTGCCGTTGAACGCATGAAAAAAGTGATTGATGGCGAGCAAGGCGGTAT

A1_HiKW20-Rd/1-2248        ATCCAAAGCCGTGAATTGGCAAGGTGGTGGCGAGTTTGTTTATGCAGAACTTGCTCCATT
A2_Hi86028NP/1-2102        TTCCAAAGCCGTGAATTGGCAAGGCGGTGGCGAGTTTGTTTATGCCGAACTTGCTCCATT
A2_Hi10810/1-2102          ATCCAAAGCCCTGAATTGGCAAGGTGGTGGCGAGTTTGTTTATGCAGAACTTGCACCATT
A3_HiPittAA/1-2046         TTCCAAAGCCGTGAATTGGCAAGGTGGTGGCGAGTTTGTCTATGCCGAGCTTGCCCCATT
A4_HiR2846/1-2030          TTCCAAAGCCGTGAATTGGCAAGGTGGTGGCGAGTTTGTTTATGCCGAACTTGCTCCATT
A5_Hi7P49H1/1-2104         TTCCAAAGCCGTGAATTGGCAAGGCGGTGGCGAGTTTGTTTATGCCGAACTTGCTCCATT
A6_HiPittEE/1-2142         AAGCAGGGCTTTGGGTTGGCAAGGTGGTGGCGAGTTTGTTTATGCCGAACTTGCTCCATT
A7_Hi3655/1-2064           TTCCAAAGCCGTGAATTGGCAAGGTGGTGGCGAGTTTGTTTATGCCGAACTTGCTCCATT
A8_HiPittGG/1-2175         TTCCAAAGCCGTAAACTGGAAAGACGGTGGCGAGTTTGTTTATGCCGAACTTGCCCCATT
A9_HiPittHH/1-2099         TTCCAAAGCTGTAAACTGGCAAGGCGGTGGCGAGTTTGTTTATGCCGAACTTGCTCCATT
A10_Hi22.1-21/1-1997       TTCCAAAGCCGTGAATTGGCAAGGTGGTGGCGAGTTTGTTTATGCCGAACTTGCTCCATT
A10_HiPittII/1-2049        TTCCAAAGCCGTGAATTGGCAAGGTGGTGGCGAGTTTGTTTATGCCGAACTTGCTCCATT
A10_HiR2866/1-2032         TTCCAAAGCCGTGAATTGGCAAGGTGGTGGCGAGTTTGTTTATGCCGAACTTGCTCCATT
A11_NmNMAlpha14/1-2027     TTCCAAAGCCGTGAATTGGCAAGGTGGTGGCGAGTTTGTCTATGCCGAACTTGCCCCATT
A11_NlATCC23970/1-2106     TTCCAAAGCCGTAAATTGGCAAGGTGGTGGCGAGTTTGTTTATGCCGAGCTTGCTCCATT
A11_NmATCC13091/1-2102     TTCCAAAGCCGTGAATTGGCAAGGTGGTGGCGAGTTTGTTTATGCCGAACTTGCCCCATT
A11_NmMC58/1-2110          TTCCAAAGCCGTGAATTGGCAAGGTGGTGGCGAGTTTGTTTATGCCGAACTTGCCCCATT
A12_Ng35-02/1-2211         CTCAAAAGCTGTGAATTGGCAAGGTGGTGGCGAGTTTGTTTATGCCGAACTTTCCCCATT
A12_NgFA19/1-2231          CTCAAAAGCTGTGAATTGGCAAGGTGGTGGCGAGTTTGTTTATGCCGAACTTTCCCCATT
A12_NgPID1/1-2215          CTCAAAAGCTGTGAATTGGCAAGGTGGTGGCGAGTTTGTTTATGCCGAACTTTCCCCATT
A12_NgPID332/1-2175        CTCAAAAGCTGTGAATTGGCAAGGTGGTGGCGAGTTTGTTTATGCCGAACTTTCCCCATT
A12_NgSK-92-1035/1-2231    CTCAAAAGCTGTGAATTGGCAAGGTGGTGGCGAGTTTGTTTATGCCGAACTTTCCCCATT
A12_NgSK-92-679_mod/1-2191 CTCAAAAGCTGTGAATTGGCAAGGTGGTGGCGAGTTTGTTTATGCCGAACTTTCCCCATT
A12_NmFAM18/1-2235         TTCCAAAGCCGTGAATTGGCAAGGTGGTGGCGAGTTTGTTTATGCCGAACTTGCCCCATT
A12_NmK1207/1-2194         TTCCAAAGCCGTGAATTGGCAAGGTGGTGGCGAGTTTGTTTATGCCGAACTTGCCCCATT
A12_NmS0108/1-2191         TTCCAAAGCCGTGAATTGGCAAGGTGGTGGCGAGTTTGTTTATGCCGAACTTGCCCCATT
A12_NmZ2491/1-2147         TTCCAAAGCCGTGAATTGGCAAGGTGGTGGCGAGTTTGTTTATGCCGAACTTGCCCCATT
A13_Ng1291/1-2183          CTCAAAAGCTGTGAATTGGCAAGGTGGCGGCGAGTTTGTTTATGCCGAACTTTCCCCATT
A13_NgDGI12/1-2174         CTCAAAAGCTGTGAATTGGCAAGGTGGTGGCGAGTTTGTTTATGCCGAACTTTCCCCATT
A13_NgDGI18/1-2180         CTCAAAAGCTGTGAATTGGCAAGGTGGCGGCGAGTTTGTTTATGCCGAACTTTCCCCATT
A13_NgFA1090/1-2271        CTCAAAAGCTGTGAATTGGCAAGGTGGTGGCGAGTTTGTTTATGCCGAACTTTCCCCATT
A13_NgFA6140/1-2219        CTCAAAAGCTGTGAATTGGCAAGGTGGCGGCGAGTTTGTTTATGCCGAACTTTCCCCATT
A13_NgPID24-1/1-2179       CTCAAAAGCTGTGAATTGGCAAGGTGGCGGCGAGTTTGTTTATGCCGAACTTTCCCCATT
A13_NgNCCP11945/1-2195     CTCAAAAGCTGTGAATTGGCAAGGTGGCGGCGAGTTTGTTTATGCCGAACTTTCCCCATT
A18_Hi6P18H1/1-2027        CAAAAAAAAT--AATTTAACCCAA-------GATTTTGTTTATGCCGAACTTGCTCCATT
A19_Nm053422/1-1945        TTCCAAAGCCGTGAATTGGCAAGGTGGCGGCGAGTTTGTTTATGCCGAACTTGCTCCATT
A19_Nm8013/1-1957          TTCCAAAGCCGTGAATTGGCAAGGTGGCGGCGAGTTTGTCTATGCCGAACTTGCTCCATT
A20_HiR3021/1-2112         TTCAAAAGCTGTGAATTGGCAAGGTGGTGGCGAGTTTGTTTATGCCGAACTTGCTCCATT

A1_HiKW20-Rd/1-2248        TAACGAAACCGCAAAACAACAAATTTTGGCGTGCGAAGATTCAGACGACATCAAAACGCT
A2_Hi86028NP/1-2102        TAACGAAACAGCAAAACAACAAATTTTGGCGTGCGAAAATTCAAACGACATCAAAACGCT
A2_Hi10810/1-2102          TAACGAAACCGCAAAACAACAAATTTTGGCGTGCGAAAATTTAGACGACATCAAAACGCT
A3_HiPittAA/1-2046         TAACGAAACTGCAAAACAACAAATTTTGGCTTGCGAAGATTCAGACGGCATCAAAACGCT
A4_HiR2846/1-2030          TAACGAAACCGCAAAACAACAAATTTTGACTTGTGAAAATTCAGACGACATCAAAACGCT
A5_Hi7P49H1/1-2104         TAACGAAACCGCAAAACAACAAATTTTGGCGTGCGAAAATTTAGACGACATCAAAACACT
A6_HiPittEE/1-2142         TAACGAAACCGCAAAACAACAAATTTTGACTTGTGAAAATTCAGACGACATCAAAACGCT
A7_Hi3655/1-2064           TAACGAAACAGCAAAACAACAAATTTTGGCGTGCGAAAATTCAAACGACATCAAAACGCT
A8_HiPittGG/1-2175         TAACGAAAGCGCAAAACAACAGATTTTGGCTTGTGGAAATTCAGACGACATCAAAACACT
A9_HiPittHH/1-2099         TAACGAAACCGCAAAACAACAAATTTTGGCGTGCGAAAGTTCAGACGACATCAAAACGCT
A10_Hi22.1-21/1-1997       TAACGAAACAGCAAAACAACAAATTTTGGCGTGCGAAAATTCAAACGACATCAAAACGCT
A10_HiPittII/1-2049        TAACGAAACAGCAAAACAACAAATTTTGGCGTGCGAAAATTCAAACGACATCAAAACGCT
A10_HiR2866/1-2032         TAACGAAACAGCAAAACAACAAATTTTGGCGTGCGAAAATTCAAACGACATCAAAACGCT
A11_NmNMAlpha14/1-2027     TAACGAAACCGCAAAACAACAAATTTTAGCTTGCGAAGATTCAGACGGCATCAAAACGCT
A11_NlATCC23970/1-2106     TAACGAAACCGCAAAACAACAAATTTTAGCGTGCGAAAATTCAAACGACATCAAAACACT
A11_NmATCC13091/1-2102     TAACGAAACCGCAAAACAACAAATTTTGGCTTGCGAAGATTCAGACGGCATCAAAACGCT
A11_NmMC58/1-2110          TAACGAAACCGCAAAACAACAAATTTTGGCTTGCGAAGATTCAGACGGCATCAAAACGCT
A12_Ng35-02/1-2211         TAACGAAACCGCAAAACAACAAATTTTGACTTGTGAAAATTCAGACGACATCAAAACGCT
A12_NgFA19/1-2231          TAACGAAACCGCAAAACAACAAATTTTGGCGTGCGAAAATTCAGACGGCATCAAAACGCT
A12_NgPID1/1-2215          TAACGAAACCGCAAAACAACAAATTTTGACTTGTGAAAATTCAGACGACATCAAAACGCT
A12_NgPID332/1-2175        TAACGAAACCGCAAAACAACAAATTTTGACTTGTGAAAATTCAGACGACATCAAAACGCT
A12_NgSK-92-1035/1-2231    TAACGAAACCGCAAAACAACAAATTTTGGCGTGCGAAAATTCAGACGGCATCAAAACGCT
A12_NgSK-92-679_mod/1-2191 TAACGAAACCGCAAAACAACAAATTTTGGCGTGCGAAAATTCAGACGGCATCAAAACACT
A12_NmFAM18/1-2235         TAACGAAACCGCAAAACAACAAATTTTGGCTTGCGAAGATTCAGACGGCATCAAAACGCT
A12_NmK1207/1-2194         TAACGAAACCGCAAAACAACAAATTTTGGCTTGCGAAGATTCAGACGGCATCAAAACGCT
A12_NmS0108/1-2191         TAACGAAACCGCAAAACAACAAATTTTGGCTTGCGAAGATTCAGACGGCATCAAAACGCT
A12_NmZ2491/1-2147         TAACGAAACCGCAAAACAACAAATTTTGGCTTGCGAAGATTCAGACGGCATCAAAACGCT
A13_Ng1291/1-2183          TAACGAAACCGCAAAACAACAAATTTTGGCGTGCGAAAATTCAGACGGCATCAAAACGCT
A13_NgDGI12/1-2174         TAACGAAACCGCAAAACAACAAATTTTGGCGTGCGAAAATTCAGACGGCATCAAAACACT
A13_NgDGI18/1-2180         TAACGAAACCGCAAAACAACAAATTTTGGCGTGCGAAAATTCAGACGGCATCAAAACACT
A13_NgFA1090/1-2271        TAACGAAACCGCAAAACAACAAATTTTGGCGTGCGAAAATTCAGACGGCATCAAAACGCT
A13_NgFA6140/1-2219        TAACGAAACCGCAAAACAACAAATTTTGGCGTGCGAAAATTCAGACGGCATCAAAACACT
A13_NgPID24-1/1-2179       TAACGAAACCGCAAAACAACAAATTTTGGCGTGCGAAAATTCAGACGGCATCAAAACACT
A13_NgNCCP11945/1-2195     TAACGAAACCGCAAAACAACAAATTTTGGCGTGCGAAAATTCAGACGGCATCAAAACGCT
A18_Hi6P18H1/1-2027        TAACGAAACCGCAAAACAACAAATTTTGGCTTGTGAAAGTTTAGACGAAATCAAAACGCT
A19_Nm053422/1-1945        TAACGAAACCGCAAAACAACAAATTTTGGCTTGCGAAGATTCAGACGGCATCAAAACACT
A19_Nm8013/1-1957          TAACGAAAGCGCAAAACAACAAATTTTGGCGTGCGAAGATTCAGACGGCATCAAAACGCT
A20_HiR3021/1-2112         TAACGAAACCGCAAAACAACAAATTTTAGCGTGTGAAAATTCAGACGACATCAAAACGCT

A1_HiKW20-Rd/1-2248        GTTTGAAGATTTATGCGAACGCTATTTCCTAAAATACAACGTCAGCGTGAAAGAATTTAG
A2_Hi86028NP/1-2102        GTTTAATGAATTATGCGAACGCTATTTCTTGAAATACAATGTAAGCGTGAATGAATTTAG
A2_Hi10810/1-2102          GTTTAATGAATTATACGAACGCTATTTCCTAAAATACAACGTCAGCGTGGATGAATTTTG
A3_HiPittAA/1-2046         GTTTGATGAATTATGCGAACGCTATTTTTTAAAATATAATGTGAGCGTGAATGAATTTAG
A4_HiR2846/1-2030          GTTTAATGAATTATGCGAACGCTATTTCCTAAAATACAACGTCAGCGTGGATGAATTTAG
A5_Hi7P49H1/1-2104         GTTTAATGAATTATGCGAACGCTATTTCCTAAAATACAATGTAAGCGTGAAGGAATTTAG
A6_HiPittEE/1-2142         GTTTAATGAATTATACGAACGCTATTTCCTAAAATACAACGTCAGCGTGGATGAATTTAG
A7_Hi3655/1-2064           GTTTAATGAATTATGCGAACGCTATTTCTTGAAATACAATGTAAGCGTGAATGAATTTAG
A8_HiPittGG/1-2175         GTTTAATGAATTATGCGAACGCTATTTCTTAAAATATAATGTAAGCGTGAATGAATTTAG
A9_HiPittHH/1-2099         GTTTAATAAATTATGCGAACGCTATTTCCTAAAATACAACGTCAGTGTGGATGAATTTAG
A10_Hi22.1-21/1-1997       GTTTAATGAATTATGCGAACGCTATTTCTTGAAATACAATGTAAGCGTGAATGAATTTAG
A10_HiPittII/1-2049        GTTTAATGAATTATGCGAACGCTATTTCTTGAAATACAATGTAAGCGTGAATGAATTTAG
A10_HiR2866/1-2032         GTTTAATGAATTATGCGAACGCTATTTCTTGAAATACAATGTAAGCGTGAATGAATTTAG
A11_NmNMAlpha14/1-2027     GTTTGAAGGTTTATGCGAACGCTATTTCTTGAAATACAACGTCAGCGTAAATGAATTTAG
A11_NlATCC23970/1-2106     GTTTGAAGATTTATGCGAACGCTATTTCTTGAAATACAACGTCAGCATAAATGAATTTAG
A11_NmATCC13091/1-2102     GTTTGAAGGTTTATGCGAACGCTATTTCTTGAAATACAACGTCAGCGTAAATGAATTTAG
A11_NmMC58/1-2110          GTTTGAAGGTTTATGCGAACGCTATTTCTTGAAATACAACGTCAGCGTAAATGAATTTAG
A12_Ng35-02/1-2211         GTTTAATGAATTATACGAACGCTATTTCCTAAAATACAACGTCAGCGTAAATGAATTTAG
A12_NgFA19/1-2231          GTTTGAAGGTTTATGCGAACGCCATTTCTTGAAATACAACGTCAGCGTAAATGAATTTAG
A12_NgPID1/1-2215          GTTTAATGAATTATACGAACGCTATTTCCTAAAATACAACGTCAGCGTAAATGAATTTAG
A12_NgPID332/1-2175        GTTTAATGAATTATACGAACGCTATTTCCTAAAATACAACGTCAGCGTAAATGAATTTAG
A12_NgSK-92-1035/1-2231    GTTTGAAGGTTTATGCGAACGCCATTTCTTGAAATACAACGTCAGCGTAAATGAATTTAG
A12_NgSK-92-679_mod/1-2191 GTTTGAAGGTTTATGCGAACGCCATTTCTTGAAATACAACGTCAGCGTAAATGAATTTAG
A12_NmFAM18/1-2235         GTTTGAAGGTTTATGCGAACGCTATTTCTTGAAATACAACGTCAGCGTAAATGAATTTAG
A12_NmK1207/1-2194         GTTTGAAGGTTTATGCGAACGCTATTTCTTGAAATACAACGTCAGCGTAAATGAATTTAG
A12_NmS0108/1-2191         GTTTGAAGGTTTATGCGAACGCTATTTCTTGAAATACAACGTCAGCGTAAATGAATTTAG
A12_NmZ2491/1-2147         GTTTGAAGGTTTATGCGAACGCTATTTCTTGAAATACAACGTCAGCGTAAATGAATTTAG
A13_Ng1291/1-2183          GTTTGAAGGTTTATGCGAACGCCATTTCTTGAAATACAACGTCAGCGTAAATGAATTTAG
A13_NgDGI12/1-2174         GTTTGAAGGTTTATGCGAACGCCATTTCTTGAAATACAACGTCAGCGTAAATGAATTTAG
A13_NgDGI18/1-2180         GTTTGAAGGTTTATGCGAACGCCATTTCTTGAAATACAACGTCAGCGTAAATGAATTTAG
A13_NgFA1090/1-2271        GTTTGAAGGTTTATGCGAACGCCATTTCTTGAAATACAACGTCAGCGTAAATGAATTTAG
A13_NgFA6140/1-2219        GTTTGAAGGTTTATGCGAACGCCATTTCTTGAAATACAACGTCAGCGTAAATGAATTTAG
A13_NgPID24-1/1-2179       GTTTGAAGGTTTATGCGAACGCCATTTCTTGAAATACAACGTCAGCGTAAATGAATTTAG
A13_NgNCCP11945/1-2195     GTTTGAAGGTTTATGCGAACGCCATTTCTTGAAATACAACGTCAGCGTAAATGAATTTAG
A18_Hi6P18H1/1-2027        GTTTAATGAATTATGCGAACGCTATTTCCTAAAATACAACGTCAGCGTGGATGAATTTAG
A19_Nm053422/1-1945        GTTTGAAGGTTTATGCGAACGCTATTTCTTGAAATACAACGTCAGCATAAATGAATTTAG
A19_Nm8013/1-1957          GTTTGAAGGTTTATGCGAACGCTATTTCTTGAAATACAACGTCAGCGTAAATGAATTTAG
A20_HiR3021/1-2112         GTTTAATGAATTATGCGAACGCTATTTTTTAAAATATAATGTGAGCGTGAATGAATTTAG

A1_HiKW20-Rd/1-2248        TCAAATTATTGAAGAGCCTGAATTTCAATCTTTGCCATTAGACGAACAAAAACAAATGGT
A2_Hi86028NP/1-2102        TCAAATCATTGAAGAACCTGAATTTCAAACCTTACCACTTGACGAACAAAAACAAATGAT
A2_Hi10810/1-2102          TCAAATGATTAACGAGCCTGAATTTCAATCTTTGCCATTAGACGAACAAAAACAAATGGT
A3_HiPittAA/1-2046         TCAAATCATTGAAGAGCCTGAATTTCAATCTTTGCCATTAGACGAACAAAAACAAATGGT
A4_HiR2846/1-2030          TCAAATCATTGAAGAGCCTGAATTTCAATCTTTGCCATTAGACGAACAAAAACAAATGAT
A5_Hi7P49H1/1-2104         CCAAATTATTAACGAGCCTGAATTTCAATCTTTGCCATTAGACGAACAAAAACAAATGGT
A6_HiPittEE/1-2142         TCAAATGATTAACGAGCCTGAATTTCAAGCCTTGCCATTAGACGAACAAAAACAAATGGT
A7_Hi3655/1-2064           TCAAATCATTGAAGAACCTGAATTTCAAACCTTACCACTTGACGAACAAAAACAAATGAT
A8_HiPittGG/1-2175         TCAAATCATTGAAGAGCCTGAATTTCAATCTTTGCCATTAGACGAACAAAAACAAATGGT
A9_HiPittHH/1-2099         TCAAATCATTGAAGAACCTGAATTTCAATCTTTGCCATTAGACGAACAAAAACAAATGAT
A10_Hi22.1-21/1-1997       TCAAATGATTAACGAGCCTGAGTTTCAAGCCTTACCGCTTGATGAACAAAAACAAATGGT
A10_HiPittII/1-2049        TCAAATGATTAACGAGCCTGAGTTTCAAGCCTTACCGCTTGATGAACAAAAACAAATGGT
A10_HiR2866/1-2032         TCAAATGATTAACGAGCCTGAGTTTCAAGCCTTACCGCTTGATGAACAAAAACAAATGGT
A11_NmNMAlpha14/1-2027     TCAAATTATTCAAGAGCCTGAATTTCAATCTTTGCCATTAGACGAACAAAAACAAATGGT
A11_NlATCC23970/1-2106     TCAAATCATTCAAGAGCCTGAATTTCAATCCTTGGCATTAGACGAACAAAAACAAATGGT
A11_NmATCC13091/1-2102     TCAAATCATTCAAGAGCCTGAATTTCAATCCTTGGCATTAGACGAACAAAAACAAATGGT
A11_NmMC58/1-2110          TCAAATCATTCAAGAGCCTGAATTTCAATCTTTGCCATTAGACGAACAAAAACAAATGGT
A12_Ng35-02/1-2211         CCAAATTATTGAAGAGCCTGAATTTCAATCCTTGGCATTAGACGAACAAAAACAAATGAT
A12_NgFA19/1-2231          CCAAATTATTGAAGAGCCTGAATTTCAATCCTTGGCATTAGACGAACAAAAACAAATGAT
A12_NgPID1/1-2215          CCAAATTATTGAAGAGCCTGAATTTCAATCCTTGGCATTAGACGAACAAAAACAAATGAT
A12_NgPID332/1-2175        CCAAATTATTGAAGAGCCTGAATTTCAATCCTTGGCATTAGACGAACAAAAACAAATGAT
A12_NgSK-92-1035/1-2231    CCAAATTATTGAAGAGCCTGAATTTCAATCCTTGGCATTAGACGAACAAAAACAAATGAT
A12_NgSK-92-679_mod/1-2191 CCAAATTATTGAAGAGCCTGAATTTCAATCCTTGGCATTAGACGAACAAAAACAAATGAT
A12_NmFAM18/1-2235         TCAAATCATTCAAGAGCCTGAATTTCAATCCTTGGCATTAGACGAACAAAAACAAATGGT
A12_NmK1207/1-2194         TCAAATCATTCAAGAGCCTGAATTTCAATCCTTGGCATTAGACGAACAAAAACAAATGGT
A12_NmS0108/1-2191         TCAAATCATTCAAGAGCCTGAATTTCAATCCTTGGCATTAGACGAACAAAAACAAATGGT
A12_NmZ2491/1-2147         TCAAATCATTCAAGAGCCTGAATTTCAATCCTTGGCATTAGACGAACAAAAACAAATGGT
A13_Ng1291/1-2183          CCAAATTATTGAAGAGCCTGAATTTCAATCCTTGGCATTAGACGAACAAAAACAAATGAT
A13_NgDGI12/1-2174         CCAAATTATTGAAGAGCCTGAATTTCAATCCTTGGCATTAGACGAACAAAAACAAATGAT
A13_NgDGI18/1-2180         CCAAATTATTGAAGAGCCTGAATTTCAATCCTTGGCATTAGACGAACAAAAACAAATGAT
A13_NgFA1090/1-2271        CCAAATTATTGAAGAGCCTGAATTTCAATCCTTGGCATTAGACGAACAAAAACAAATGAT
A13_NgFA6140/1-2219        CCAAATTATTGAAGAGCCTGAATTTCAATCCTTGGCATTAGACGAACAAAAACAAATGAT
A13_NgPID24-1/1-2179       CCAAATTATTGAAGAGCCTGAATTTCAATCCTTGGCATTAGACGAACAAAAACAAATGAT
A13_NgNCCP11945/1-2195     CCAAATTATTGAAGAGCCTGAATTTCAATCCTTGGCATTAGACGAACAAAAACAAATGAT
A18_Hi6P18H1/1-2027        TCAAATGATTAACGAGCCTGAATTTCAATCTTTGCCATTGGACGAACAAAAACAAATGGT
A19_Nm053422/1-1945        CCAAATTATTGAAGAGCCTGAATTTCAATCTTTGCCATTAGACGAACAAAAACAAATGGT
A19_Nm8013/1-1957          TCAAATCATTCAAGAGCCTGAATTTCAATCCTTGGCATTAGACGAACAAAAACAAATGGT
A20_HiR3021/1-2112         CCAAATTATTAACGAGCCTGAATTTCAATCTTTGCCATTAGACGAACAAAAACAAATGGT

A1_HiKW20-Rd/1-2248        GCTTGAAATGTTGGATTTAAATCAAATGTATGTTTCATTATCCGAAATGGACGATGAACA
A2_Hi86028NP/1-2102        GCTTGAAATGTTGGATTTAAATCAAATGTATGTTTCATTATCCGAAATGGACGATGAACA
A2_Hi10810/1-2102          GCTTGAAATGTTGGATTTAAATCAAATGTATGTTTCATTATCCGAAATGGACGATGAACA
A3_HiPittAA/1-2046         GCTTGAAATGTTGGATTTAAATCAAATGTATGTTTCATTATCTGAAATGGATGATGAGCA
A4_HiR2846/1-2030          GCTTGAAATGTTGGATTTAAATCAGATGTATGTTTCATTATCCGAAATGGATGACGAGCA
A5_Hi7P49H1/1-2104         GCTTGAAATGTTAGATTTAAATCAAATGTATGTTTCATTATCCGAAATGGACGATGAACA
A6_HiPittEE/1-2142         GCTTGAAATGTTGGATTTAAATCAAATGTATGTTTCATTATCCGAAATGGACGATGAACA
A7_Hi3655/1-2064           GCTTGAAATGTTGGATTTAAATCAAATGTATGTTTCATTATCCGAAATGGACGATGAACA
A8_HiPittGG/1-2175         GCTTGAAATGTTGGATTTAAATCAGATGTATGTTTCATTATCTGAAATGGACGATGAACA
A9_HiPittHH/1-2099         GCTTGAAATGTTAGATTTAAATCAAATGTATGTTTCATTATCCGAAATGGATGATGAACA
A10_Hi22.1-21/1-1997       GCTTGAAATGTTAGATTTAAATCAAATGTATGTTTCATTATCCGAAATGGACGATGAACA
A10_HiPittII/1-2049        GCTTGAAATGTTAGATTTAAATCAAATGTATGTTTCATTATCCGAAATGGACGATGAACA
A10_HiR2866/1-2032         GCTTGAAATGTTAGATTTAAATCAAATGTATGTTTCATTATCCGAAATGGACGATGAACA
A11_NmNMAlpha14/1-2027     GCTTGAAATGTTAGATTTAAATCAAATGTATGTTTCATTATCCGAAATGGATGACGAACA
A11_NlATCC23970/1-2106     GCTTGAAATGTTGGATTTAAATCAAATGTATGTTTCATTATCCGAAATGGACGACGAGCA
A11_NmATCC13091/1-2102     GCTTGAAATGTTGGATTTAAATCAAATGTATGTTTCATTATCCGAAATGGATGATGAGCA
A11_NmMC58/1-2110          GCTTGAAATGTTGGATTTAAATCAAATGTATGTTTCATTATCCGAAATGGATGACGAACA
A12_Ng35-02/1-2211         GCTTGAAATGTTGGATTTAAATCAAATGTATATTTCATTATCCGAAATGGACGATGAACA
A12_NgFA19/1-2231          GCTTGAAATGTTGGATTTAAATCAAATGTATATTTCATTATCCGAAATGGACGATGAACA
A12_NgPID1/1-2215          GCTTGAAATGTTGGATTTAAATCAAATGTATATTTCATTATCCGAAATGGACGATGAACA
A12_NgPID332/1-2175        GCTTGAAATGTTGGATTTAAATCAAATGTATATTTCATTATCCGAAATGGACGATGAACA
A12_NgSK-92-1035/1-2231    GCTTGAAATGTTGGATTTAAATCAAATGTATATTTCATTATCCGAAATGGACGATGAACA
A12_NgSK-92-679_mod/1-2191 GCTTGAAATGTTGGATTTAAATCAAATGTATATTTCATTATCCGAAATGGACGATGAACA
A12_NmFAM18/1-2235         GCTTGAAATGTTGGATTTAAATCAAATGTATGTTTCATTATCCGAAATGGATGATGAGCA
A12_NmK1207/1-2194         GCTTGAAATGTTGGATTTAAATCAAATGTATGTTTCATTATCCGAAATGGATGATGAGCA
A12_NmS0108/1-2191         GCTTGAAATGTTGGATTTAAATCAAATGTATGTTTCATTATCCGAAATGGATGATGAGCA
A12_NmZ2491/1-2147         GCTTGAAATGTTGGATTTAAATCAAATGTATGTTTCATTATCCGAAATGGATGATGAGCA
A13_Ng1291/1-2183          GCTTGAAATGTTGGATTTAAATCAAATGTATATTTCATTATCCGAAATGGACGATGAACA
A13_NgDGI12/1-2174         GCTTGAAATGTTGGATTTAAATCAAATGTATATTTCATTATCCGAAATGGACGATGAACA
A13_NgDGI18/1-2180         GCTTGAAATGTTGGATTTAAATCAAATGTATATTTCATTATCCGAAATGGACGATGAACA
A13_NgFA1090/1-2271        GCTTGAAATGTTGGATTTAAATCAAATGTATATTTCATTATCCGAAATGGACGATGAACA
A13_NgFA6140/1-2219        GCTTGAAATGTTGGATTTAAATCAAATGTATATTTCATTATCCGAAATGGACGATGAACA
A13_NgPID24-1/1-2179       GCTTGAAATGTTGGATTTAAATCAAATGTATATTTCATTATCCGAAATGGACGATGAACA
A13_NgNCCP11945/1-2195     GCTTGAAATGTTGGATTTAAATCAAATGTATATTTCATTATCCGAAATGGACGATGAACA
A18_Hi6P18H1/1-2027        GCTTGAAATGTTAGATTTAAATCAAATGTATGTTTCATTATCCGAAATGGACGATGAACA
A19_Nm053422/1-1945        GCTTGAAATGTTGGATTTAAATCAAATGTATGTTTCATTATCCGAAATGGATGACGAACA
A19_Nm8013/1-1957          GCTTGAAATGTTGGATTTAAATCAAATGTATGTTTCATTATCCGAAATGGATGATGAGCA
A20_HiR3021/1-2112         GCTTGAAATGCTGGATTTAAATCAAATGTATGTTTCATTATCCGAAATGAACGATGAACA

A1_HiKW20-Rd/1-2248        ATTTGCAGGATGCTTAAATGATGACGAT---AAAGCGTTAAGCCGTGCGTTCTATCAA--
A2_Hi86028NP/1-2102        ATTTGCAGGTTGCTTAAACGATGACGAT---AAAGCGTTAAGCCGTGCGTTCTATCAATC
A2_Hi10810/1-2102          ATTTGCAGACTGCCTGAACGATGACGAT---AAAGTGTTAAGCCGTGCGTTCTATCAATC
A3_HiPittAA/1-2046         ATTTGCAGGCTGCTTGAATGATGACGAT---AAAGCGTTAAGCCGTGCGTTCTATCAATC
A4_HiR2846/1-2030          ATTTACAGCTTGCTTAAATGATGATGATGATAAAGCCTTAAGCCGTGCGTTCTATCAATT
A5_Hi7P49H1/1-2104         ATTTGCAGACTGCCTGAACGATGACGAT---AAAGCGTTAAGCCGTGCGTTCTATCAATC
A6_HiPittEE/1-2142         ATTTGCAGGTTGCCTGAACGATGACGAT---AAAGCGTTAAGCCGTGCGTTCTATCAATC
A7_Hi3655/1-2064           ATTTGCAGGTTGCTTAAACGATGACGAT---AAAGCGTTAAGCCGTGCGTTCTATCAATC
A8_HiPittGG/1-2175         ATTTGCAGGCTGCTTAAACGATGACGAT---AAAGCGTTAAGCCGTGCGTTCTATCAA--
A9_HiPittHH/1-2099         ATTTGTAGGATGCTTAAATGATGACGAT---AAAGCGTTAAGCCGTGCGTTCTATCAA--
A10_Hi22.1-21/1-1997       ATTTGCAGGTTGCCTGAACGATGACGAT---AAAGCGTTAAGCCGTGCGTTCTATCAATC
A10_HiPittII/1-2049        ATTTGCAGGTTGCCTGAACGATGACGAT---AAAGCGTTAAGCCGTGCGTTCTATCAATC
A10_HiR2866/1-2032         ATTTGCAGGTTGCCTGAACGATGACGAT---AAAGCGTTAAGCCGTGCGTTCTATCAATC
A11_NmNMAlpha14/1-2027     ATTTGCAGACCGCCTGAATGATGACGAT---AAAGCGGTAAGCCGTGCGTTCTATCAA--
A11_NlATCC23970/1-2106     ATTTGCAGATTGCCTGAACGATGATGAT---AAAGCCTTAAGCCGTGCATTCTATCAATC
A11_NmATCC13091/1-2102     ATTTGCAGGTTGCTTAAATGATGACGAT---AAAGCGTTAAGCCGTGAATTCTATCAATC
A11_NmMC58/1-2110          ATTTGCAGATTGCCTGAACGATGATGAT---AAAGCCTTAAGCCGTGCATTCTATCAATC
A12_Ng35-02/1-2211         ATTTGCAGGCTGCCTGAATGATGATGAT---AAAGCGTTAAGCCGTGCGTTCTATCAATC
A12_NgFA19/1-2231          ATTTGCAGGCTGCCTGAATGATGATGAT---AAAGCGTTAAGCCGTGCGTTCTATCAATC
A12_NgPID1/1-2215          ATTTGCAGGCTGCCTGAATGATGATGAT---AAAGCGTTAAGCCGTGCGTTCTATCAATC
A12_NgPID332/1-2175        ATTTGCAGGCTGCCTGAATGATGATGAT---AAAGCGTTAAGCCGTGCGTTCTATCAATC
A12_NgSK-92-1035/1-2231    ATTTGCAGGCTGCCTGAATGATGATGAT---AAAGCGTTAAGCCGTGCGTTCTATCAATC
A12_NgSK-92-679_mod/1-2191 ATTTGCAGGCTGCCTGAATGATGATGAT---AAAGCGTTAAGCCGTGCGTTCTATCAATC
A12_NmFAM18/1-2235         ATTTGCAGGTTGCTTAAATGATGACGAT---AAAGCGTTAAGCCGTGAATTCTATCAATC
A12_NmK1207/1-2194         ATTTGCAGGTTGCTTAAATGATGACGAT---AAAGCGTTAAGCCGTGAATTCTATCAATC
A12_NmS0108/1-2191         ATTTGCAGGTTGCTTAAATGATGACGAT---AAAGCGTTAAGCCGTGAATTCTATCAATC
A12_NmZ2491/1-2147         ATTTGCAGGTTGCTTAAATGATGACGAT---AAAGCGTTAAGCCGTGAATTCTATCAATC
A13_Ng1291/1-2183          ATTTGCAGGCTGCCTGAATGATGATGAT---AAAGCGTTAAGCCGTGCGTTCTATCAATC
A13_NgDGI12/1-2174         ATTTGCAGGCTGCCTGAATGATGATGAT---AAAGCGTTAAGCCGTGCGTTCTATCAATC
A13_NgDGI18/1-2180         ATTTGCAGGCTGCCTGAATGATGATGAT---AAAGCGTTAAGCCGTGCGTTCTATCAATC
A13_NgFA1090/1-2271        ATTTGCAGGCTGCCTGAATGATGATGAT---AAAGCGTTAAGCCGTGCGTTCTATCAATC
A13_NgFA6140/1-2219        ATTTGCAGGCTGCCTGAATGATGATGAT---AAAGCGTTAAGCCGTGCGTTCTATCAATC
A13_NgPID24-1/1-2179       ATTTGCAGGCTGCCTGAATGATGATGAT---AAAGCGTTAAGCCGTGCGTTCTATCAATC
A13_NgNCCP11945/1-2195     ATTTGCAGGCTGCCTGAATGATGATGAT---AAAGCGTTAAGCCGTGCGTTCTATCAATC
A18_Hi6P18H1/1-2027        ATTTGCAGGTTGCCTGAACGATGACGAT---AAAACGTTAAGCCGTGCGTTCTATCAACC
A19_Nm053422/1-1945        ATTTGCAGATTGCCTGAACGATGATGAT---AAAGCCTTAAGCCGTGCATTCTATCAATC
A19_Nm8013/1-1957          ATTTGCAGGTTGCTTAAATGATGACGAT---AAAGCGTTAAGCCGTGAATTCTATCAATC
A20_HiR3021/1-2112         ATTTGCAAGTTGCTTAAATGATGACGAT---AAAGCGTTAAGCCGTGCGTTCTATCAATC

A1_HiKW20-Rd/1-2248        -------------GCGGAGAAAAAAGATGGCGAATGA
A2_Hi86028NP/1-2102        AGTAAAAAATCAAGCGGAGAAAAAAGATGGCGAATAA
A2_Hi10810/1-2102          AGTAAAAAATCAAGCGGAGAAAAAAGATGGCGAATAA
A3_HiPittAA/1-2046         AGTAAAAAATCAAGCGGAGAAAAAAGATGGCGAATGA
A4_HiR2846/1-2030          AGTAAAAAATCAAGCGGAGAAAAAAGATGGCGAATGA
A5_Hi7P49H1/1-2104         AGTAAAAAATCAAGCGGAGAAAAAAGATGGCGAATGA
A6_HiPittEE/1-2142         AGTAAAAAACCAAGCGGAGAAAAAAGATGGCGAATGA
A7_Hi3655/1-2064           AGTAAAAAATCAAGCGGAGAAAAAAGATGGCGAATAA
A8_HiPittGG/1-2175         -------------GCGGAGAAAAAAGATGGCGAATAA
A9_HiPittHH/1-2099         -------------GCGGAGAAAAAAGATGGCGAATAA
A10_Hi22.1-21/1-1997       AGTAAAAAATCAAGCGGAGAAAAAAGATGGCGAATGA
A10_HiPittII/1-2049        AGTAAAAAATCAAGCGGAGAAAAAAGATGGCGAATGA
A10_HiR2866/1-2032         AGTAAAAAATCAAGCGGAGAAAAAAGATGGCGAATGA
A11_NmNMAlpha14/1-2027     -------------GCGGAGAAAAAAAATGGCGAATAA
A11_NlATCC23970/1-2106     AGTAAAAAATCAAGCGGAGAAAAAAGATGGCGAATAA
A11_NmATCC13091/1-2102     AGCAAAAAATCAAGCGGAGAAAAAAGATGGCGAATAA
A11_NmMC58/1-2110          AGTAAAAAATCAAGCGGAGAAAAAAGATGGCGAATAA
A12_Ng35-02/1-2211         AGTAAAACATCAAGCGGAGAAAAAAGATGGCGAATAA
A12_NgFA19/1-2231          AGTAAAACATCAAGCGGAGAAAAAAGATGGCGAATAA
A12_NgPID1/1-2215          AGTAAAACATCAAGCGGAGAAAAAAGATGGCGAATAA
A12_NgPID332/1-2175        AGTAAAACATCAAGCGGAGAAAAAAGATGGCGAATAA
A12_NgSK-92-1035/1-2231    AGTAAAACATCAAGCGGAGAAAAAAGATGGCGAATAA
A12_NgSK-92-679_mod/1-2191 AGTAAAACATCAAGCGGAGAAAAAAGATGGCGAATAA
A12_NmFAM18/1-2235         AGCAAAAAATCAAGCGGAGAAAAAAGATGGCGAATAA
A12_NmK1207/1-2194         AGCAAAAAATCAAGCGGAGAAAAAAGATGGCGAATAA
A12_NmS0108/1-2191         AGCAAAAAATCAAGCGGAGAAAAAAGATGGCGAATAA
A12_NmZ2491/1-2147         AGCAAAAAATCAAGCGGAGAAAAAAGATGGCGAATAA
A13_Ng1291/1-2183          AGTAAAACATCAAGCGGAGAAAAAAGATGGCGAATAA
A13_NgDGI12/1-2174         AGTAAAACATCAAGCGGAGAAAAAAGATGGCGAATAA
A13_NgDGI18/1-2180         AGTAAAACATCAAGCGGAGAAAAAAGATGGCGAATAA
A13_NgFA1090/1-2271        AGTAAAACATCAAGCGGAGAAAAAAGATGGCGAATAA
A13_NgFA6140/1-2219        AGTAAAACATCAAGCGGAGAAAAAAGATGGCGAATAA
A13_NgPID24-1/1-2179       AGTAAAACATCAAGCGGAGAAAAAAGATGGCGAATAA
A13_NgNCCP11945/1-2195     AGTAAAACATCAAGCGGAGAAAAAAGATGGCGAATAA
A18_Hi6P18H1/1-2027        AGTAAAAAATCAAGCGGAGAAAAAAGATGGCGAATGA
A19_Nm053422/1-1945        AGTAAAAAATCAAGCGGAGAAAAAAGATGGCGAATAA
A19_Nm8013/1-1957          AGCAAAAAATCAAGCGGAGAAAAAAGATGGCGAATAA
A20_HiR3021/1-2112         AGTAAAAAATCAAGCGGAGAAAAAAGATGGCGAATGA
