# Supplementary material for: Origin of the Diversity in DNA Recognition Domains in Phasevarion Associated modA Genes of Pathogenic Neisseria and Haemophilus influenzae
Source: PLoS One. 2012 Mar 23;7(3):e32337. doi: 10.1371/journal.pone.0032337 (PMC3311624; doi:10.1371/journal.pone.0032337)
Supplement: Data S1 — (ZIP) [file pone.0032337.s004.zip › Supplementary_Data_S3/readme]

Gawthorne_Figure1.aln (18 representative modA DRD nucleotide sequences used in Figures 1 and 3).
Gawthorne_Figure4.aln (77 modA12 nucleotide sequence fragments used in Figure 4).
Gawthorne_Figure6.aln (38 mod gene nucleotide sequences used in Figures 5 and 6).
